# Supplementary material for: Distinct traces of mixed ancestry in western commercial pig genomes following gene flow from Chinese indigenous breeds
Source: Front Genet. 2023 Jan 13;13:1070783. doi: 10.3389/fgene.2022.1070783 (PMC9880450; doi:10.3389/fgene.2022.1070783)
Supplement: Supplementary file 2 [file DataSheet2.xlsx]

## Sheet: Table S1
Supplementary table S1. Group and sample size after quality control.
No.	Group	Breed name/Subgroup	Short name	Sample Counts
1	Asian background (AB)	Chinese wild boars	CNW	20
		Korean wild boars	KRW	8
		Thai wild boars	THW	2
2	Southwestern Asian indigenous pigs (SWAS)	Bao shan pig	Baoshan	6
		En shi black pig	Enshiblack	3
		Nei jiang pig	Neijiang	7
		Rong chang pig	Rongchang	12
		Wu jin pig	Wujin	1
		Ya nan pig	Yanan	1
3	Southern Asian indigenous pigs (SAS)	Ba ma xiang pig	Bamaxiang	6
		Dian nan small ear pig	Diannansmallear	26
		Lu chuan pig	Luchuan	5
		Wu zhi Shan pig	Wuzhishan	8
4	Eastern Asian indigenous pigs (EAS)	Er hua lian pig	Erhualian	21
		Mei shan pig	Meishan	43
		Tong cheng pig	Tongcheng	10
		Wan nan black pig	Wannanblack	20
5	Northern Asian indigenous pigs (NAS)	Ba mei pig	Bamei	7
		He tao da er pig	Hetaodaer	4
		Lai wu pig	Laiwu	6
		Min pig	Min	7
6	Western background (WB)	Yucatan mini-pig	Yucatanmini	13
		European wild boars	EUW	40
7	Duroc (DUC)	Duroc	Duroc	78
8	American Landrace (LDRUS)	American Landrace (LDRUS)	LandraceUS	28
9	Dutch Landrace (LDRNL)	Dutch Landrace (LDRNL)	LandraceNL	22
10	French large white (LWHFR)	French large white (LWHFR)	LargewhiteFR	55
11	Dutch large white (LWHNL)	Dutch large white (LWHNL)	LargewhiteNL	94
12	Pietrain (PTR)	Pietrain (PTR)	Pietrain	12
13	Hampshire (HPS)	Hampshire	Hampshire	9
14	Suidae from Islanda Southeast-Asia (OG)	Sus.barbatus	Barbatus	7
		Sus.cebifrons	Cebifrons	7
		Sus.celebensis	Celebensis	2
		Sus.verrucosus	Verrucosus	2

## Sheet: Table S2
Supplementary table S2. Comparison of the degree of overlap for positive/negative Z-rIBD segments from different Asian local pigs to specific European commercial pigs.
Recipient	Donor1	Donor2	Degree of overlap
			Positive Z-rIBD segments	Negative Z-rIBD segments
DUC	EAS	NAS	0.1111	0.7743
	EAS	SAS	0.0806	0.8972
	EAS	SWAS	0.0548	0.8947
	NAS	SAS	0.0707	0.7544
	NAS	SWAS	0.1098	0.7794
	SAS	SWAS	0.2047	0.9038
	Average		0.105283	0.833967
LDRNL	EAS	NAS	0.069	0.8106
	EAS	SAS	0.0877	0.9284
	EAS	SWAS	0.1395	0.9351
	NAS	SAS	0.0725	0.8114
	NAS	SWAS	0.0725	0.8055
	SAS	SWAS	0.1579	0.9189
	Average		0.09985	0.868317
LDRUS	EAS	NAS	0.0647	0.8035
	EAS	SAS	0.0588	0.9041
	EAS	SWAS	0.1739	0.9176
	NAS	SAS	0.0861	0.7914
	NAS	SWAS	0.0643	0.7942
	SAS	SWAS	0.1714	0.8936
	Average		0.1032	0.850733
LWHFR	EAS	NAS	0.0615	0.6973
	EAS	SAS	0.0857	0.8578
	EAS	SWAS	0.1034	0.8909
	NAS	SAS	0.0717	0.7007
	NAS	SWAS	0.0567	0.7028
	SAS	SWAS	0.2056	0.864
	Average		0.0974333	0.785583
LWHNL	EAS	NAS	0.0309	0.7228
	EAS	SAS	0.0517	0.8846
	EAS	SWAS	0.0625	0.8953
	NAS	SAS	0.0359	0.7015
	NAS	SWAS	0.0412	0.7203
	SAS	SWAS	0.0303	0.881
	Average		0.0420833	0.800917
Average level			0.08957	0.827903
A, B, C denote the three populations; Noneoverlaped Counts CA: The number of positive/negative ZrIBD fragments shared between C and A but not shared with B. Total Counts CA: Total number of positive/negative fragments shared by C and A.

## Sheet: Table S3
Supplementary table S3. Comparison of the degree of overlap for positive/negative Z-rIBD segments from specific Asian local pigs to different European commercial pigs.
Donor1	Recipient1	Recipient2	Degree of overlap
			Positive Z-rIBD segments	Negative Z-rIBD segments
EAS	DUC	LDRNL	0	0.3101
	DUC	LDRUS	0	0.3564
	DUC	LWHFR	0.0317	0.3379
	DUC	LWHNL	0	0.3109
	LDRNL	LDRUS	0.1739	0.4922
	LDRNL	LWHFR	0	0.2994
	LDRNL	LWHNL	0.0833	0.2994
	LDRUS	LWHFR	0.1026	0.4017
	LDRUS	LWHNL	0.1739	0.4128
	LWHFR	LWHNL	0.275	0.4716
	Average		0.08404	0.36924
NAS	DUC	LDRNL	0.0784	0.3235
	DUC	LDRUS	0.0893	0.3321
	DUC	LWHFR	0.0953	0.3012
	DUC	LWHNL	0.1196	0.2748
	LDRNL	LDRUS	0.2655	0.4695
	LDRNL	LWHFR	0.103	0.2951
	LDRNL	LWHNL	0.1008	0.3061
	LDRUS	LWHFR	0.1002	0.3817
	LDRUS	LWHNL	0.1165	0.4204
	LWHFR	LWHNL	0.3483	0.4704
	Average		0.14169	0.35748
SAS	DUC	LDRNL	0.0821	0.314
	DUC	LDRUS	0.0179	0.3628
	DUC	LWHFR	0.0602	0.3232
	DUC	LWHNL	0	0.3097
	LDRNL	LDRUS	0.2353	0.4981
	LDRNL	LWHFR	0.1066	0.2956
	LDRNL	LWHNL	0.0659	0.309
	LDRUS	LWHFR	0.17	0.4024
	LDRUS	LWHNL	0.087	0.4185
	LWHFR	LWHNL	0.2602	0.457
	Average		0.10852	0.36903
SWAS	DUC	LDRNL	0.1594	0.308
	DUC	LDRUS	0	0.3605
	DUC	LWHFR	0.0882	0.3434
	DUC	LWHNL	0.1552	0.3085
	LDRNL	LDRUS	0.1395	0.4906
	LDRNL	LWHFR	0.1311	0.2892
	LDRNL	LWHNL	0.1569	0.2947
	LDRUS	LWHFR	0.1905	0.4158
	LDRUS	LWHNL	0.0625	0.4162
	LWHFR	LWHNL	0.12	0.4661
	Average		0.12033	0.3693
Average level			0.113645	0.366263
A, B, C denote the three populations; Noneoverlaped Counts CA: The number of positive/negative ZrIBD fragments shared between C and A but not shared with B. Total Counts CA: Total number of positive/negative fragments shared by C and A.

## Sheet: Table S4
Supplementary table S4. Duroc reference allele frequencies in every pig group.
Block Lable	Position	Duroc reference allele frequencies
		DUC	LDRNL	LDRUS	LWHFR	LWHNL	EUD	EUW	EAS	NAS	SAS	SWAS	ASW	Mutation Type	Tips
Block1	95680052	0.884615	0	0	0	0	0	0.0125	0.70122	0.708333	0.355556	0.783333	0.258621	ANN=G|intergenic_region|MODIFIER|ZWINT-PCDH15|ENSSSCG00000027984-ENSSSCG00000010426|intergenic_region|ENSSSCG00000027984-ENSSSCG00000010426|||n.95680052A>G||||||
Block1	95682034	0.903846	0	0	0	0	0	0.0125	0.72619	0.625	0.344444	0.783333	0.283333	ANN=G|intergenic_region|MODIFIER|ZWINT-PCDH15|ENSSSCG00000027984-ENSSSCG00000010426|intergenic_region|ENSSSCG00000027984-ENSSSCG00000010426|||n.95682034C>G||||||
Block1	95683654	0.891026	0	0	0	0	0	0.0125	0.732143	0.625	0.363636	0.766667	0.275862	ANN=G|intergenic_region|MODIFIER|ZWINT-PCDH15|ENSSSCG00000027984-ENSSSCG00000010426|intergenic_region|ENSSSCG00000027984-ENSSSCG00000010426|||n.95683654A>G||||||
Block1	95684234	0.884615	0	0	0	0	0	0.0125	0.779762	0.729167	0.366667	0.783333	0.55	ANN=T|intergenic_region|MODIFIER|ZWINT-PCDH15|ENSSSCG00000027984-ENSSSCG00000010426|intergenic_region|ENSSSCG00000027984-ENSSSCG00000010426|||n.95684234G>T||||||
Block1	95686615	0.883117	0	0	0	0	0	0.0125	0.779762	0.729167	0.355556	0.766667	0.483333	ANN=A|intergenic_region|MODIFIER|ZWINT-PCDH15|ENSSSCG00000027984-ENSSSCG00000010426|intergenic_region|ENSSSCG00000027984-ENSSSCG00000010426|||n.95686615C>A||||||
Block1	95688866	0.878205	0	0	0	0	0	0.0125	0.714286	0.625	0.344444	0.783333	0.183333	ANN=G|intergenic_region|MODIFIER|ZWINT-PCDH15|ENSSSCG00000027984-ENSSSCG00000010426|intergenic_region|ENSSSCG00000027984-ENSSSCG00000010426|||n.95688866A>G||||||
Block1	95690197	0.883117	0	0	0	0	0	0.0125	0.77381	0.729167	0.388889	0.783333	0.482759	ANN=A|intergenic_region|MODIFIER|ZWINT-PCDH15|ENSSSCG00000027984-ENSSSCG00000010426|intergenic_region|ENSSSCG00000027984-ENSSSCG00000010426|||n.95690197G>A||||||
Block1	95691561	0.884615	0	0	0	0.106383	0	0.0125	0.903614	0.729167	0.377778	0.816667	0.534483	ANN=T|intergenic_region|MODIFIER|ZWINT-PCDH15|ENSSSCG00000027984-ENSSSCG00000010426|intergenic_region|ENSSSCG00000027984-ENSSSCG00000010426|||n.95691561A>T||||||
Block1	95692691	0.884615	0	0	0	0	0	0.0125	0.72619	0.625	0.355556	0.775862	0.2	ANN=G|intergenic_region|MODIFIER|ZWINT-PCDH15|ENSSSCG00000027984-ENSSSCG00000010426|intergenic_region|ENSSSCG00000027984-ENSSSCG00000010426|||n.95692691A>G||||||
Block1	95693131	0.891026	0	0	0	0.117021	0	0.0125	0.847561	0.625	0.355556	0.766667	0.327586	ANN=G|intergenic_region|MODIFIER|ZWINT-PCDH15|ENSSSCG00000027984-ENSSSCG00000010426|intergenic_region|ENSSSCG00000027984-ENSSSCG00000010426|||n.95693131A>G||||||
Block1	95694758	0.871795	0.0227273	0	0	0	0	0.0125	0.719512	0.625	0.333333	0.75	0.344828	ANN=C|intergenic_region|MODIFIER|ZWINT-PCDH15|ENSSSCG00000027984-ENSSSCG00000010426|intergenic_region|ENSSSCG00000027984-ENSSSCG00000010426|||n.95694758G>C||||||
Block1	95695595	0.891026	0.0227273	0	0.0363636	0.127778	0	0.0125	0.993976	0.729167	0.622222	0.8	0.816667	ANN=A|intergenic_region|MODIFIER|ZWINT-PCDH15|ENSSSCG00000027984-ENSSSCG00000010426|intergenic_region|ENSSSCG00000027984-ENSSSCG00000010426|||n.95695595G>A||||||
Block1	95699445	0.884615	0	0	0	0	0	0.0125	0.708333	0.625	0.355556	0.783333	0.37931	ANN=G|intergenic_region|MODIFIER|ZWINT-PCDH15|ENSSSCG00000027984-ENSSSCG00000010426|intergenic_region|ENSSSCG00000027984-ENSSSCG00000010426|||n.95699445A>G||||||
Block1	95700213	0.884615	0	0	0	0	0	0.0125	0.666667	0.625	0.355556	0.766667	0.183333	ANN=T|intergenic_region|MODIFIER|ZWINT-PCDH15|ENSSSCG00000027984-ENSSSCG00000010426|intergenic_region|ENSSSCG00000027984-ENSSSCG00000010426|||n.95700213C>T||||||
Block1	95702392	0.891026	0	0	0	0	0	0.0125	0.722892	0.5625	0.355556	0.8	0.327586	ANN=G|intergenic_region|MODIFIER|ZWINT-PCDH15|ENSSSCG00000027984-ENSSSCG00000010426|intergenic_region|ENSSSCG00000027984-ENSSSCG00000010426|||n.95702392A>G||||||
Block1	95711694	0.878205	0	0	0	0	0	0.0125	0.64881	0.354167	0.255556	0.616667	0.0689655	ANN=G|intergenic_region|MODIFIER|ZWINT-PCDH15|ENSSSCG00000027984-ENSSSCG00000010426|intergenic_region|ENSSSCG00000027984-ENSSSCG00000010426|||n.95711694A>G||||||
Block1	95712682	0.897436	0	0	0	0	0	0.0125	0.640244	0.354167	0.272727	0.603448	0.0689655	ANN=A|intergenic_region|MODIFIER|ZWINT-PCDH15|ENSSSCG00000027984-ENSSSCG00000010426|intergenic_region|ENSSSCG00000027984-ENSSSCG00000010426|||n.95712682G>A||||||
Block1	95714362	0.878205	0.113636	0.0178571	0.145455	0.154255	0	0.0125	0.785714	0.645833	0.7	0.85	0.55	ANN=A|intergenic_region|MODIFIER|ZWINT-PCDH15|ENSSSCG00000027984-ENSSSCG00000010426|intergenic_region|ENSSSCG00000027984-ENSSSCG00000010426|||n.95714362G>A||||||
Block1	95715633	0.883117	0	0	0	0	0	0.0125	0.662651	0.354167	0.255556	0.616667	0.05	ANN=T|intergenic_region|MODIFIER|ZWINT-PCDH15|ENSSSCG00000027984-ENSSSCG00000010426|intergenic_region|ENSSSCG00000027984-ENSSSCG00000010426|||n.95715633G>T||||||
Block1	95716063	0.878205	0	0	0	0	0	0.0125	0.642857	0.354167	0.255556	0.616667	0.0833333	ANN=C|intergenic_region|MODIFIER|ZWINT-PCDH15|ENSSSCG00000027984-ENSSSCG00000010426|intergenic_region|ENSSSCG00000027984-ENSSSCG00000010426|||n.95716063A>C||||||
Block1	95716627	0.891026	0	0	0.172727	0.252747	0	0.0125	1	0.645833	0.688889	0.866667	0.683333	ANN=A|intergenic_region|MODIFIER|ZWINT-PCDH15|ENSSSCG00000027984-ENSSSCG00000010426|intergenic_region|ENSSSCG00000027984-ENSSSCG00000010426|||n.95716627G>A||||||
Block1	95717331	0.891026	0	0	0	0	0	0.0125	0.64881	0.354167	0.266667	0.616667	0.05	ANN=A|intergenic_region|MODIFIER|ZWINT-PCDH15|ENSSSCG00000027984-ENSSSCG00000010426|intergenic_region|ENSSSCG00000027984-ENSSSCG00000010426|||n.95717331G>A||||||
Block1	95718546	0.896104	0	0.0178571	0	0.11413	0	0.0125	0.72561	0.354167	0.244444	0.6	0.0862069	ANN=A|intergenic_region|MODIFIER|ZWINT-PCDH15|ENSSSCG00000027984-ENSSSCG00000010426|intergenic_region|ENSSSCG00000027984-ENSSSCG00000010426|||n.95718546G>A||||||
Block1	95719489	0.884615	0	0	0	0	0	0.0125	0.650602	0.354167	0.266667	0.6	0.0689655	ANN=C|intergenic_region|MODIFIER|ZWINT-PCDH15|ENSSSCG00000027984-ENSSSCG00000010426|intergenic_region|ENSSSCG00000027984-ENSSSCG00000010426|||n.95719489G>C||||||
Block1	95719826	0.884615	0	0	0	0	0	0.0125	0.656627	0.354167	0.255556	0.616667	0.0666667	ANN=G|intergenic_region|MODIFIER|ZWINT-PCDH15|ENSSSCG00000027984-ENSSSCG00000010426|intergenic_region|ENSSSCG00000027984-ENSSSCG00000010426|||n.95719826A>G||||||
Block1	95724147	0.878205	0	0	0	0.113636	0	0.0125	0.722892	0.3125	0.255556	0.616667	0.0925926	ANN=G|intergenic_region|MODIFIER|ZWINT-PCDH15|ENSSSCG00000027984-ENSSSCG00000010426|intergenic_region|ENSSSCG00000027984-ENSSSCG00000010426|||n.95724147T>G||||||
Block1	95726391	0.884615	0	0	0	0	0	0.0125	0.60119	0.354167	0.272727	0.6	0.0666667	ANN=C|intergenic_region|MODIFIER|ZWINT-PCDH15|ENSSSCG00000027984-ENSSSCG00000010426|intergenic_region|ENSSSCG00000027984-ENSSSCG00000010426|||n.95726391T>C||||||
Block1	95728730	0.868421	0	0	0	0	0	0.0125	0.607143	0.354167	0.255556	0.616667	0.0517241	ANN=G|intergenic_region|MODIFIER|ZWINT-PCDH15|ENSSSCG00000027984-ENSSSCG00000010426|intergenic_region|ENSSSCG00000027984-ENSSSCG00000010426|||n.95728730A>G||||||
Block1	95729339	0.883117	0	0	0	0	0	0.0125	0.728916	0.416667	0.255556	0.616667	0.0862069	ANN=A|intergenic_region|MODIFIER|ZWINT-PCDH15|ENSSSCG00000027984-ENSSSCG00000010426|intergenic_region|ENSSSCG00000027984-ENSSSCG00000010426|||n.95729339G>A||||||
Block1	95730374	0.903846	0	0	0	0	0	0.0125	0.738095	0.416667	0.255556	0.616667	0.0833333	ANN=G|intergenic_region|MODIFIER|ZWINT-PCDH15|ENSSSCG00000027984-ENSSSCG00000010426|intergenic_region|ENSSSCG00000027984-ENSSSCG00000010426|||n.95730374A>G||||||
Block1	95730952	0.878205	0	0	0.00909091	0	0	0.0125	0.603659	0.354167	0.488636	0.633333	0.0689655	ANN=T|intergenic_region|MODIFIER|ZWINT-PCDH15|ENSSSCG00000027984-ENSSSCG00000010426|intergenic_region|ENSSSCG00000027984-ENSSSCG00000010426|||n.95730952A>T||||||
Block1	95732192	0.884615	0	0	0	0.00531915	0	0.0125	0.613095	0.354167	0.5	0.616667	0.0666667	ANN=C|intergenic_region|MODIFIER|ZWINT-PCDH15|ENSSSCG00000027984-ENSSSCG00000010426|intergenic_region|ENSSSCG00000027984-ENSSSCG00000010426|||n.95732192G>C||||||
Block1	95733019	0.884615	0	0	0.00925926	0.016129	0	0.0125	0.608434	0.354167	0.5	0.616667	0.0689655	ANN=A|intergenic_region|MODIFIER|ZWINT-PCDH15|ENSSSCG00000027984-ENSSSCG00000010426|intergenic_region|ENSSSCG00000027984-ENSSSCG00000010426|||n.95733019G>A||||||
Block1	95737212	0.884615	0	0	0	0	0	0.0125	0.613095	0.354167	0.466667	0.6	0.0833333	ANN=C|intergenic_region|MODIFIER|ZWINT-PCDH15|ENSSSCG00000027984-ENSSSCG00000010426|intergenic_region|ENSSSCG00000027984-ENSSSCG00000010426|||n.95737212T>C||||||
Block1	95739197	0.884615	0	0	0	0	0	0.0125	0.607143	0.354167	0.255556	0.583333	0.05	ANN=A|intergenic_region|MODIFIER|ZWINT-PCDH15|ENSSSCG00000027984-ENSSSCG00000010426|intergenic_region|ENSSSCG00000027984-ENSSSCG00000010426|||n.95739197G>A||||||
Block1	95742400	0.891026	0	0	0	0	0	0.0125	0.613095	0.354167	0.5	0.6	0.166667	ANN=T|intergenic_region|MODIFIER|ZWINT-PCDH15|ENSSSCG00000027984-ENSSSCG00000010426|intergenic_region|ENSSSCG00000027984-ENSSSCG00000010426|||n.95742400G>T||||||
Block1	95744421	0.884615	0	0	0	0	0	0.0125	0.596386	0.354167	0.277778	0.583333	0.0666667	ANN=A|intergenic_region|MODIFIER|ZWINT-PCDH15|ENSSSCG00000027984-ENSSSCG00000010426|intergenic_region|ENSSSCG00000027984-ENSSSCG00000010426|||n.95744421G>A||||||
Block1	95751313	0.878205	0	0	0.0363636	0.037234	0	0.0125	0.613095	0.354167	0.25	0.583333	0.166667	ANN=C|intergenic_region|MODIFIER|ZWINT-PCDH15|ENSSSCG00000027984-ENSSSCG00000010426|intergenic_region|ENSSSCG00000027984-ENSSSCG00000010426|||n.95751313A>C||||||
Block1	95754103	0.878205	0	0	0	0.00531915	0	0.0125	0.613095	0.291667	0.222222	0.583333	0.0166667	ANN=A|intergenic_region|MODIFIER|ZWINT-PCDH15|ENSSSCG00000027984-ENSSSCG00000010426|intergenic_region|ENSSSCG00000027984-ENSSSCG00000010426|||n.95754103G>A||||||
Block1	95754473	0.897436	0	0	0	0	0	0.0125	0.60119	0.291667	0.244444	0.583333	0.0166667	ANN=C|intergenic_region|MODIFIER|ZWINT-PCDH15|ENSSSCG00000027984-ENSSSCG00000010426|intergenic_region|ENSSSCG00000027984-ENSSSCG00000010426|||n.95754473G>C||||||
Block1	95755920	0.891026	0	0	0	0	0	0	0.109756	0.145833	0.204545	0.316667	0	ANN=G|intergenic_region|MODIFIER|ZWINT-PCDH15|ENSSSCG00000027984-ENSSSCG00000010426|intergenic_region|ENSSSCG00000027984-ENSSSCG00000010426|||n.95755920C>G||||||
Block1	95765486	0.897436	0	0	0	0.00531915	0	0.0125	0.607143	0.354167	0.233333	0.583333	0.0517241	ANN=C|intergenic_region|MODIFIER|ZWINT-PCDH15|ENSSSCG00000027984-ENSSSCG00000010426|intergenic_region|ENSSSCG00000027984-ENSSSCG00000010426|||n.95765486T>C||||||
Block1	95774199	0.891026	0	0	0	0	0	0.0125	0.595238	0.354167	0.233333	0.583333	0.0517241	ANN=T|intergenic_region|MODIFIER|ZWINT-PCDH15|ENSSSCG00000027984-ENSSSCG00000010426|intergenic_region|ENSSSCG00000027984-ENSSSCG00000010426|||n.95774199C>T||||||
Block1	95776059	0.903846	0	0.037037	0.0727273	0.0430108	0	0.0125	0.825301	0.479167	0.511111	0.683333	0.3	ANN=A|intergenic_region|MODIFIER|ZWINT-PCDH15|ENSSSCG00000027984-ENSSSCG00000010426|intergenic_region|ENSSSCG00000027984-ENSSSCG00000010426|||n.95776059C>A||||||
Block1	95776471	0.903846	0	0.0535714	0.0727273	0.048913	0	0.0125	0.821429	0.479167	0.488889	0.65	0.283333	ANN=C|intergenic_region|MODIFIER|ZWINT-PCDH15|ENSSSCG00000027984-ENSSSCG00000010426|intergenic_region|ENSSSCG00000027984-ENSSSCG00000010426|||n.95776471T>C||||||
Block1	95776534	0.910256	0	0.0357143	0.0727273	0.0483871	0	0.0125	0.994048	0.8125	0.636364	0.833333	0.75	ANN=G|intergenic_region|MODIFIER|ZWINT-PCDH15|ENSSSCG00000027984-ENSSSCG00000010426|intergenic_region|ENSSSCG00000027984-ENSSSCG00000010426|||n.95776534A>G||||||
Block1	95776869	0.897436	0	0.0178571	0.0727273	0.0430108	0	0.0125	0.994048	0.8125	0.633333	0.833333	0.733333	ANN=A|intergenic_region|MODIFIER|ZWINT-PCDH15|ENSSSCG00000027984-ENSSSCG00000010426|intergenic_region|ENSSSCG00000027984-ENSSSCG00000010426|||n.95776869G>A||||||
Block1	95777362	0.897436	0	0	0	0	0	0.0125	0.597561	0.291667	0.255556	0.583333	0.0166667	ANN=T|intergenic_region|MODIFIER|ZWINT-PCDH15|ENSSSCG00000027984-ENSSSCG00000010426|intergenic_region|ENSSSCG00000027984-ENSSSCG00000010426|||n.95777362C>T||||||
Block1	95777534	0.897436	0.0454545	0	0	0	0	0.0125	0.597561	0.354167	0.227273	0.603448	0.0517241	ANN=T|intergenic_region|MODIFIER|ZWINT-PCDH15|ENSSSCG00000027984-ENSSSCG00000010426|intergenic_region|ENSSSCG00000027984-ENSSSCG00000010426|||n.95777534C>T||||||
Block1	95777992	0.910256	0	0.037037	0.0363636	0.0319149	0	0.0125	0.993827	0.8125	0.625	0.85	0.766667	ANN=A|intergenic_region|MODIFIER|ZWINT-PCDH15|ENSSSCG00000027984-ENSSSCG00000010426|intergenic_region|ENSSSCG00000027984-ENSSSCG00000010426|||n.95777992G>A||||||
Block1	95778079	0.903846	0	0	0.0363636	0.0319149	0	0.0125	1	0.8125	0.613636	0.816667	0.766667	ANN=G|intergenic_region|MODIFIER|ZWINT-PCDH15|ENSSSCG00000027984-ENSSSCG00000010426|intergenic_region|ENSSSCG00000027984-ENSSSCG00000010426|||n.95778079A>G||||||
Block1	95779644	0.897436	0	0.0357143	0.0363636	0.0322581	0	0.0125	0.831325	0.479167	0.5	0.666667	0.267857	ANN=C|intergenic_region|MODIFIER|ZWINT-PCDH15|ENSSSCG00000027984-ENSSSCG00000010426|intergenic_region|ENSSSCG00000027984-ENSSSCG00000010426|||n.95779644T>C||||||
Block1	95781779	0.910256	0	0.0357143	0.0363636	0.0319149	0	0.0125	0.829268	0.479167	0.511111	0.666667	0.25	ANN=A|intergenic_region|MODIFIER|ZWINT-PCDH15|ENSSSCG00000027984-ENSSSCG00000010426|intergenic_region|ENSSSCG00000027984-ENSSSCG00000010426|||n.95781779G>A||||||
Block1	95783402	0.910256	0	0.0185185	0.0363636	0.0319149	0	0.0125	0.993976	0.8125	0.611111	0.866667	0.733333	ANN=C|intergenic_region|MODIFIER|ZWINT-PCDH15|ENSSSCG00000027984-ENSSSCG00000010426|intergenic_region|ENSSSCG00000027984-ENSSSCG00000010426|||n.95783402T>C||||||
Block1	95784931	0.910256	0	0.0384615	0.0363636	0.0322581	0	0.0125	1	0.8125	0.588889	0.862069	0.724138	ANN=G|intergenic_region|MODIFIER|ZWINT-PCDH15|ENSSSCG00000027984-ENSSSCG00000010426|intergenic_region|ENSSSCG00000027984-ENSSSCG00000010426|||n.95784931T>G||||||
Block1	95785052	0.902597	0	0.0185185	0.037037	0.0322581	0	0.0125	1	0.625	0.655556	0.866667	0.5	ANN=C|intergenic_region|MODIFIER|ZWINT-PCDH15|ENSSSCG00000027984-ENSSSCG00000010426|intergenic_region|ENSSSCG00000027984-ENSSSCG00000010426|||n.95785052T>C||||||
Block1	95785056	0.896104	0	0.0185185	0.037037	0.0322581	0	0.0125	1	0.625	0.655556	0.866667	0.516667	ANN=A|intergenic_region|MODIFIER|ZWINT-PCDH15|ENSSSCG00000027984-ENSSSCG00000010426|intergenic_region|ENSSSCG00000027984-ENSSSCG00000010426|||n.95785056T>A||||||
Block1	95786258	0.884615	0	0	0	0	0	0.0125	0.77381	0.4375	0.366667	0.75	0.266667	ANN=T|intergenic_region|MODIFIER|ZWINT-PCDH15|ENSSSCG00000027984-ENSSSCG00000010426|intergenic_region|ENSSSCG00000027984-ENSSSCG00000010426|||n.95786258C>T||||||
Block1	95792833	0.903846	0	0.0535714	0	0	0	0.0125	0.861446	0.5	0.659091	0.866667	0.4	ANN=C|intergenic_region|MODIFIER|ZWINT-PCDH15|ENSSSCG00000027984-ENSSSCG00000010426|intergenic_region|ENSSSCG00000027984-ENSSSCG00000010426|||n.95792833T>C||||||
Block1	95793001	0.891026	0	0	0	0	0	0.0125	0.783133	0.4375	0.340909	0.766667	0.216667	ANN=C|intergenic_region|MODIFIER|ZWINT-PCDH15|ENSSSCG00000027984-ENSSSCG00000010426|intergenic_region|ENSSSCG00000027984-ENSSSCG00000010426|||n.95793001T>C||||||
Block1	95800211	0.884615	0	0	0	0	0	0.0125	0.596386	0.3125	0.255556	0.583333	0.0166667	ANN=G|intergenic_region|MODIFIER|ZWINT-PCDH15|ENSSSCG00000027984-ENSSSCG00000010426|intergenic_region|ENSSSCG00000027984-ENSSSCG00000010426|||n.95800211T>G||||||
Block1	95802289	0.87013	0	0	0.00909091	0	0	0.0125	0.785714	0.458333	0.333333	0.75	0.166667	ANN=A|intergenic_region|MODIFIER|ZWINT-PCDH15|ENSSSCG00000027984-ENSSSCG00000010426|intergenic_region|ENSSSCG00000027984-ENSSSCG00000010426|||n.95802289C>A||||||
Block1	95804620	0.878205	0	0	0	0	0	0.0125	0.238095	0.25	0.25	0.566667	0.0166667	ANN=A|intergenic_region|MODIFIER|ZWINT-PCDH15|ENSSSCG00000027984-ENSSSCG00000010426|intergenic_region|ENSSSCG00000027984-ENSSSCG00000010426|||n.95804620C>A||||||
Block1	95807088	0.878205	0	0	0	0	0	0.0125	0.779762	0.458333	0.333333	0.783333	0.183333	ANN=G|intergenic_region|MODIFIER|ZWINT-PCDH15|ENSSSCG00000027984-ENSSSCG00000010426|intergenic_region|ENSSSCG00000027984-ENSSSCG00000010426|||n.95807088A>G||||||
Block1	95808532	0.891026	0	0	0.0363636	0.0106383	0	0.0125	0.77439	0.458333	0.333333	0.75	0.166667	ANN=T|intergenic_region|MODIFIER|ZWINT-PCDH15|ENSSSCG00000027984-ENSSSCG00000010426|intergenic_region|ENSSSCG00000027984-ENSSSCG00000010426|||n.95808532C>T||||||
Block1	95815349	0.884615	0	0	0	0	0	0.0125	0.779762	0.479167	0.355556	0.766667	0.2	ANN=G|intergenic_region|MODIFIER|ZWINT-PCDH15|ENSSSCG00000027984-ENSSSCG00000010426|intergenic_region|ENSSSCG00000027984-ENSSSCG00000010426|||n.95815349A>G||||||
Block1	95819607	0.884615	0	0	0	0	0	0.0125	0.779762	0.458333	0.333333	0.75	0.2	ANN=G|intergenic_region|MODIFIER|ZWINT-PCDH15|ENSSSCG00000027984-ENSSSCG00000010426|intergenic_region|ENSSSCG00000027984-ENSSSCG00000010426|||n.95819607A>G||||||
Block1	95823182	0.88961	0	0	0	0	0	0.0125	0.607143	0.3125	0.244444	0.566667	0.133333	ANN=A|intergenic_region|MODIFIER|ZWINT-PCDH15|ENSSSCG00000027984-ENSSSCG00000010426|intergenic_region|ENSSSCG00000027984-ENSSSCG00000010426|||n.95823182G>A||||||
Block1	95823864	0.884615	0	0.0357143	0	0	0	0.0125	0.583333	0.3125	0.244444	0.616667	0.0333333	ANN=G|intergenic_region|MODIFIER|ZWINT-PCDH15|ENSSSCG00000027984-ENSSSCG00000010426|intergenic_region|ENSSSCG00000027984-ENSSSCG00000010426|||n.95823864C>G||||||
Block1	95828915	0.884615	0	0.0357143	0.0363636	0.0319149	0	0.0125	0.73494	0.458333	0.534091	0.783333	0.216667	ANN=C|intergenic_region|MODIFIER|ZWINT-PCDH15|ENSSSCG00000027984-ENSSSCG00000010426|intergenic_region|ENSSSCG00000027984-ENSSSCG00000010426|||n.95828915T>C||||||
Block1	95829415	0.884615	0	0.0185185	0.0363636	0.0380435	0	0.0125	0.746988	0.458333	0.533333	0.783333	0.224138	ANN=G|intergenic_region|MODIFIER|ZWINT-PCDH15|ENSSSCG00000027984-ENSSSCG00000010426|intergenic_region|ENSSSCG00000027984-ENSSSCG00000010426|||n.95829415C>G||||||
Block1	95829427	0.878205	0	0.037037	0.0363636	0.0380435	0	0.0125	0.740964	0.458333	0.533333	0.783333	0.206897	ANN=A|intergenic_region|MODIFIER|ZWINT-PCDH15|ENSSSCG00000027984-ENSSSCG00000010426|intergenic_region|ENSSSCG00000027984-ENSSSCG00000010426|||n.95829427C>A||||||
Block1	95829584	0.891026	0	0.0357143	0.0363636	0.0430108	0	0.0125	0.76506	0.458333	0.522222	0.8	0.25	ANN=C|intergenic_region|MODIFIER|ZWINT-PCDH15|ENSSSCG00000027984-ENSSSCG00000010426|intergenic_region|ENSSSCG00000027984-ENSSSCG00000010426|||n.95829584T>C||||||
Block1	95829868	0.884615	0	0.0357143	0.0363636	0.032967	0	0.0125	0.744048	0.458333	0.522222	0.783333	0.233333	ANN=C|intergenic_region|MODIFIER|ZWINT-PCDH15|ENSSSCG00000027984-ENSSSCG00000010426|intergenic_region|ENSSSCG00000027984-ENSSSCG00000010426|||n.95829868A>C||||||
Block1	95830267	0.883117	0	0.0357143	0.0727273	0.0478723	0	0.0125	0.75	0.5625	0.545455	0.8	0.55	ANN=G|intergenic_region|MODIFIER|ZWINT-PCDH15|ENSSSCG00000027984-ENSSSCG00000010426|intergenic_region|ENSSSCG00000027984-ENSSSCG00000010426|||n.95830267C>G||||||
Block1	95830802	0.891026	0	0.0357143	0.0363636	0.0271739	0	0.0125	0.755952	0.458333	0.522222	0.783333	0.2	ANN=A|intergenic_region|MODIFIER|ZWINT-PCDH15|ENSSSCG00000027984-ENSSSCG00000010426|intergenic_region|ENSSSCG00000027984-ENSSSCG00000010426|||n.95830802G>A||||||
Block1	95830832	0.891026	0	0.0357143	0.0636364	0.0531915	0	0.0125	0.744048	0.5625	0.555556	0.8	0.55	ANN=A|intergenic_region|MODIFIER|ZWINT-PCDH15|ENSSSCG00000027984-ENSSSCG00000010426|intergenic_region|ENSSSCG00000027984-ENSSSCG00000010426|||n.95830832G>A||||||
Block1	95830875	0.884615	0	0.0357143	0.0363636	0.0265957	0	0.0125	0.738095	0.458333	0.533333	0.816667	0.2	ANN=T|intergenic_region|MODIFIER|ZWINT-PCDH15|ENSSSCG00000027984-ENSSSCG00000010426|intergenic_region|ENSSSCG00000027984-ENSSSCG00000010426|||n.95830875C>T||||||
Block1	95830901	0.884615	0	0.0357143	0.0727273	0.0425532	0	0.0125	0.744048	0.5625	0.566667	0.783333	0.55	ANN=G|intergenic_region|MODIFIER|ZWINT-PCDH15|ENSSSCG00000027984-ENSSSCG00000010426|intergenic_region|ENSSSCG00000027984-ENSSSCG00000010426|||n.95830901A>G||||||
Block1	95831146	0.884615	0	0.0357143	0.0909091	0.0425532	0	0.0125	0.75	0.5625	0.555556	0.766667	0.568966	ANN=G|intergenic_region|MODIFIER|ZWINT-PCDH15|ENSSSCG00000027984-ENSSSCG00000010426|intergenic_region|ENSSSCG00000027984-ENSSSCG00000010426|||n.95831146A>G||||||
Block1	95831636	0.871795	0	0.037037	0.0740741	0.037234	0	0.0125	0.737805	0.5625	0.556818	0.766667	0.566667	ANN=A|intergenic_region|MODIFIER|ZWINT-PCDH15|ENSSSCG00000027984-ENSSSCG00000010426|intergenic_region|ENSSSCG00000027984-ENSSSCG00000010426|||n.95831636G>A||||||
Block1	95831744	0.884615	0	0.0192308	0.0363636	0.0430108	0	0.0125	0.75	0.458333	0.355556	0.766667	0.2	ANN=C|intergenic_region|MODIFIER|ZWINT-PCDH15|ENSSSCG00000027984-ENSSSCG00000010426|intergenic_region|ENSSSCG00000027984-ENSSSCG00000010426|||n.95831744T>C||||||
Block1	95831802	0.884615	0	0	0.0363636	0.0326087	0	0.0125	0.743902	0.5625	0.533333	0.783333	0.483333	ANN=T|intergenic_region|MODIFIER|ZWINT-PCDH15|ENSSSCG00000027984-ENSSSCG00000010426|intergenic_region|ENSSSCG00000027984-ENSSSCG00000010426|||n.95831802C>T||||||
Block1	95832146	0.884615	0	0.0357143	0.0833333	0.0543478	0	0.0125	0.746988	0.5625	0.534091	0.766667	0.566667	ANN=A|intergenic_region|MODIFIER|ZWINT-PCDH15|ENSSSCG00000027984-ENSSSCG00000010426|intergenic_region|ENSSSCG00000027984-ENSSSCG00000010426|||n.95832146T>A||||||
Block1	95832153	0.884615	0	0.0357143	0.0833333	0.0597826	0	0.0125	0.75	0.5625	0.534091	0.783333	0.583333	ANN=A|intergenic_region|MODIFIER|ZWINT-PCDH15|ENSSSCG00000027984-ENSSSCG00000010426|intergenic_region|ENSSSCG00000027984-ENSSSCG00000010426|||n.95832153T>A||||||
Block1	95832555	0.884615	0	0.0357143	0.0727273	0.0483871	0	0.0125	0.75	0.5625	0.544444	0.766667	0.568966	ANN=A|intergenic_region|MODIFIER|ZWINT-PCDH15|ENSSSCG00000027984-ENSSSCG00000010426|intergenic_region|ENSSSCG00000027984-ENSSSCG00000010426|||n.95832555G>A||||||
Block1	95832675	0.891026	0	0.0357143	0.0636364	0.0430108	0	0.0125	0.744048	0.5625	0.544444	0.816667	0.517241	ANN=A|intergenic_region|MODIFIER|ZWINT-PCDH15|ENSSSCG00000027984-ENSSSCG00000010426|intergenic_region|ENSSSCG00000027984-ENSSSCG00000010426|||n.95832675T>A||||||
Block1	95832820	0.871795	0	0.0555556	0.0363636	0.0322581	0	0.0125	0.744048	0.458333	0.322222	0.766667	0.216667	ANN=G|intergenic_region|MODIFIER|ZWINT-PCDH15|ENSSSCG00000027984-ENSSSCG00000010426|intergenic_region|ENSSSCG00000027984-ENSSSCG00000010426|||n.95832820A>G||||||
Block1	95832891	0.878205	0	0.0178571	0.0363636	0.037234	0	0.0125	0.761905	0.5625	0.533333	0.783333	0.466667	ANN=A|intergenic_region|MODIFIER|ZWINT-PCDH15|ENSSSCG00000027984-ENSSSCG00000010426|intergenic_region|ENSSSCG00000027984-ENSSSCG00000010426|||n.95832891C>A||||||
Block1	95833020	0.876623	0	0.0357143	0.0727273	0.0531915	0	0.0125	0.738095	0.458333	0.544444	0.783333	0.283333	ANN=A|intergenic_region|MODIFIER|ZWINT-PCDH15|ENSSSCG00000027984-ENSSSCG00000010426|intergenic_region|ENSSSCG00000027984-ENSSSCG00000010426|||n.95833020C>A||||||
Block1	95833396	0.891026	0	0.0178571	0.0363636	0.0319149	0	0.0125	0.740964	0.458333	0.355556	0.766667	0.216667	ANN=G|intergenic_region|MODIFIER|ZWINT-PCDH15|ENSSSCG00000027984-ENSSSCG00000010426|intergenic_region|ENSSSCG00000027984-ENSSSCG00000010426|||n.95833396T>G||||||
Block1	95833399	0.884615	0	0.0178571	0.0363636	0.0319149	0	0.0125	0.740964	0.458333	0.355556	0.766667	0.216667	ANN=T|intergenic_region|MODIFIER|ZWINT-PCDH15|ENSSSCG00000027984-ENSSSCG00000010426|intergenic_region|ENSSSCG00000027984-ENSSSCG00000010426|||n.95833399C>T||||||
Block1	95833449	0.884615	0	0.0357143	0.0727273	0.0430108	0	0.0125	0.743902	0.583333	0.545455	0.783333	0.55	ANN=C|intergenic_region|MODIFIER|ZWINT-PCDH15|ENSSSCG00000027984-ENSSSCG00000010426|intergenic_region|ENSSSCG00000027984-ENSSSCG00000010426|||n.95833449T>C||||||
Block1	95833690	0.878205	0	0.037037	0.0727273	0.144444	0	0	0.737805	0.5625	0.534091	0.8	0.583333	ANN=G|intergenic_region|MODIFIER|ZWINT-PCDH15|ENSSSCG00000027984-ENSSSCG00000010426|intergenic_region|ENSSSCG00000027984-ENSSSCG00000010426|||n.95833690A>G||||||
Block1	95834084	0.878205	0	0.0357143	0.0727273	0.154255	0.0384615	0.0125	0.75	0.5625	0.555556	0.8	0.568966	ANN=A|intergenic_region|MODIFIER|ZWINT-PCDH15|ENSSSCG00000027984-ENSSSCG00000010426|intergenic_region|ENSSSCG00000027984-ENSSSCG00000010426|||n.95834084C>A||||||
Block1	95834546	0.878205	0	0.0357143	0.0818182	0.148936	0	0.0125	0.75	0.5625	0.533333	0.8	0.566667	ANN=T|intergenic_region|MODIFIER|ZWINT-PCDH15|ENSSSCG00000027984-ENSSSCG00000010426|intergenic_region|ENSSSCG00000027984-ENSSSCG00000010426|||n.95834546A>T||||||
Block1	95834782	0.891026	0	0.0357143	0.0727273	0.154255	0	0.0125	0.746988	0.5625	0.566667	0.783333	0.566667	ANN=G|intergenic_region|MODIFIER|ZWINT-PCDH15|ENSSSCG00000027984-ENSSSCG00000010426|intergenic_region|ENSSSCG00000027984-ENSSSCG00000010426|||n.95834782A>G||||||
Block1	95835464	0.884615	0	0.0357143	0.0363636	0.0376344	0	0.0125	0.73494	0.479167	0.544444	0.783333	0.214286	ANN=C|intergenic_region|MODIFIER|ZWINT-PCDH15|ENSSSCG00000027984-ENSSSCG00000010426|intergenic_region|ENSSSCG00000027984-ENSSSCG00000010426|||n.95835464T>C||||||
Block1	95835641	0.878205	0	0.0535714	0.0818182	0.148936	0	0.0125	0.740964	0.5625	0.555556	0.783333	0.6	ANN=T|intergenic_region|MODIFIER|ZWINT-PCDH15|ENSSSCG00000027984-ENSSSCG00000010426|intergenic_region|ENSSSCG00000027984-ENSSSCG00000010426|||n.95835641C>T||||||
Block1	95837030	0.891026	0	0.0185185	0.0363636	0.0326087	0	0.0125	0.743902	0.5625	0.522727	0.783333	0.5	ANN=C|intergenic_region|MODIFIER|ZWINT-PCDH15|ENSSSCG00000027984-ENSSSCG00000010426|intergenic_region|ENSSSCG00000027984-ENSSSCG00000010426|||n.95837030T>C||||||
Block1	95837043	0.891026	0	0.0192308	0.0363636	0.0326087	0	0.0125	0.743902	0.5625	0.522727	0.8	0.5	ANN=A|intergenic_region|MODIFIER|ZWINT-PCDH15|ENSSSCG00000027984-ENSSSCG00000010426|intergenic_region|ENSSSCG00000027984-ENSSSCG00000010426|||n.95837043G>A||||||
Block1	95837173	0.897436	0	0.0185185	0.0363636	0.0425532	0	0.0125	0.743902	0.458333	0.522222	0.8	0.233333	ANN=G|intergenic_region|MODIFIER|ZWINT-PCDH15|ENSSSCG00000027984-ENSSSCG00000010426|intergenic_region|ENSSSCG00000027984-ENSSSCG00000010426|||n.95837173A>G||||||
Block1	95837400	0.897436	0	0.0384615	0.0363636	0.0319149	0	0.0125	0.743902	0.5625	0.533333	0.8	0.533333	ANN=A|intergenic_region|MODIFIER|ZWINT-PCDH15|ENSSSCG00000027984-ENSSSCG00000010426|intergenic_region|ENSSSCG00000027984-ENSSSCG00000010426|||n.95837400G>A||||||
Block1	95839252	0.883117	0	0.0178571	0.0363636	0.0319149	0	0.0125	0.75	0.479167	0.344444	0.766667	0.233333	ANN=T|intergenic_region|MODIFIER|ZWINT-PCDH15|ENSSSCG00000027984-ENSSSCG00000010426|intergenic_region|ENSSSCG00000027984-ENSSSCG00000010426|||n.95839252C>T||||||
Block1	95839380	0.884615	0	0.0357143	0.037037	0.0319149	0	0.0125	0.732143	0.479167	0.355556	0.75	0.233333	ANN=A|intergenic_region|MODIFIER|ZWINT-PCDH15|ENSSSCG00000027984-ENSSSCG00000010426|intergenic_region|ENSSSCG00000027984-ENSSSCG00000010426|||n.95839380G>A||||||
Block1	95839992	0.87013	0	0.0178571	0	0.00531915	0	0.0125	0.542169	0.333333	0.25	0.633333	0.0333333	ANN=G|intergenic_region|MODIFIER|ZWINT-PCDH15|ENSSSCG00000027984-ENSSSCG00000010426|intergenic_region|ENSSSCG00000027984-ENSSSCG00000010426|||n.95839992A>G||||||
Block1	95845034	0.891026	0.047619	0.0416667	0.1	0.132979	0	0.0125	0.75	0.5	0.409091	0.783333	0.211538	ANN=G|intergenic_region|MODIFIER|ZWINT-PCDH15|ENSSSCG00000027984-ENSSSCG00000010426|intergenic_region|ENSSSCG00000027984-ENSSSCG00000010426|||n.95845034C>G||||||
Block1	95845722	0.878205	0	0	0	0	0	0.0125	0.728916	0.479167	0.344444	0.766667	0.172414	ANN=G|intergenic_region|MODIFIER|ZWINT-PCDH15|ENSSSCG00000027984-ENSSSCG00000010426|intergenic_region|ENSSSCG00000027984-ENSSSCG00000010426|||n.95845722A>G||||||
Block1	95846002	0.916667	0	0.0357143	0.0363636	0.0478723	0	0.0125	0.993902	0.8125	0.659091	0.883333	0.666667	ANN=C|intergenic_region|MODIFIER|ZWINT-PCDH15|ENSSSCG00000027984-ENSSSCG00000010426|intergenic_region|ENSSSCG00000027984-ENSSSCG00000010426|||n.95846002T>C||||||
Block1	95847611	0.903846	0	0.02	0	0	0	0.0125	0.740741	0.479167	0.322222	0.8	0.15	ANN=A|intergenic_region|MODIFIER|ZWINT-PCDH15|ENSSSCG00000027984-ENSSSCG00000010426|intergenic_region|ENSSSCG00000027984-ENSSSCG00000010426|||n.95847611C>A||||||
Block1	95847710	0.903846	0	0.037037	0.0363636	0.037234	0	0.0125	0.993902	0.833333	0.642857	0.9	0.65	ANN=A|intergenic_region|MODIFIER|ZWINT-PCDH15|ENSSSCG00000027984-ENSSSCG00000010426|intergenic_region|ENSSSCG00000027984-ENSSSCG00000010426|||n.95847710T>A||||||
Block1	95848565	0.897436	0.0227273	0.0357143	0	0	0	0.0125	0.744048	0.479167	0.344444	0.766667	0.15	ANN=A|intergenic_region|MODIFIER|ZWINT-PCDH15|ENSSSCG00000027984-ENSSSCG00000010426|intergenic_region|ENSSSCG00000027984-ENSSSCG00000010426|||n.95848565G>A||||||
Block1	95848925	0.891026	0	0.0357143	0	0	0	0.0125	0.743902	0.479167	0.344444	0.783333	0.183333	ANN=G|intergenic_region|MODIFIER|ZWINT-PCDH15|ENSSSCG00000027984-ENSSSCG00000010426|intergenic_region|ENSSSCG00000027984-ENSSSCG00000010426|||n.95848925A>G||||||
Block1	95855211	0.88961	0	0.0178571	0	0	0	0.0125	0.743902	0.479167	0.355556	0.8	0.155172	ANN=C|intergenic_region|MODIFIER|ZWINT-PCDH15|ENSSSCG00000027984-ENSSSCG00000010426|intergenic_region|ENSSSCG00000027984-ENSSSCG00000010426|||n.95855211T>C||||||
Block1	95855227	0.910256	0	0.0178571	0	0.103261	0	0.0125	0.835366	0.541667	0.659091	0.866667	0.344828	ANN=T|intergenic_region|MODIFIER|ZWINT-PCDH15|ENSSSCG00000027984-ENSSSCG00000010426|intergenic_region|ENSSSCG00000027984-ENSSSCG00000010426|||n.95855227C>T||||||
Block1	95858588	0.910256	0	0.0185185	0	0.0955056	0	0.0125	0.554217	0.541667	0.633333	0.883333	0.35	ANN=C|intergenic_region|MODIFIER|ZWINT-PCDH15|ENSSSCG00000027984-ENSSSCG00000010426|intergenic_region|ENSSSCG00000027984-ENSSSCG00000010426|||n.95858588G>C||||||
Block1	95862015	0.916667	0	0.037037	0	0.107527	0	0.0125	0.535714	0.541667	0.681818	0.9	0.316667	ANN=C|intergenic_region|MODIFIER|ZWINT-PCDH15|ENSSSCG00000027984-ENSSSCG00000010426|intergenic_region|ENSSSCG00000027984-ENSSSCG00000010426|||n.95862015G>C||||||
Block1	95868099	0.884615	0	0.0357143	0	0	0	0.0125	0.268293	0.333333	0.233333	0.683333	0.0333333	ANN=A|intergenic_region|MODIFIER|ZWINT-PCDH15|ENSSSCG00000027984-ENSSSCG00000010426|intergenic_region|ENSSSCG00000027984-ENSSSCG00000010426|||n.95868099C>A||||||
Block1	95874182	0.897436	0	0.0357143	0	0.111702	0	0.0125	0.369048	0.5	0.566667	0.766667	0.533333	ANN=C|intergenic_region|MODIFIER|ZWINT-PCDH15|ENSSSCG00000027984-ENSSSCG00000010426|intergenic_region|ENSSSCG00000027984-ENSSSCG00000010426|||n.95874182T>C||||||
Block1	95874390	0.903846	0	0.0357143	0.0363636	0.154255	0	0.0125	0.827381	0.666667	0.566667	0.783333	0.616667	ANN=T|intergenic_region|MODIFIER|ZWINT-PCDH15|ENSSSCG00000027984-ENSSSCG00000010426|intergenic_region|ENSSSCG00000027984-ENSSSCG00000010426|||n.95874390G>T||||||
Block1	95878984	0.903846	0	0.0357143	0.0363636	0.154255	0	0.0125	0.837349	0.666667	0.579545	0.766667	0.633333	ANN=G|intergenic_region|MODIFIER|ZWINT-PCDH15|ENSSSCG00000027984-ENSSSCG00000010426|intergenic_region|ENSSSCG00000027984-ENSSSCG00000010426|||n.95878984A>G||||||
Block1	95880502	0.891026	0	0	0	0	0	0	0	0.0208333	0	0.0166667	0	ANN=G|intergenic_region|MODIFIER|ZWINT-PCDH15|ENSSSCG00000027984-ENSSSCG00000010426|intergenic_region|ENSSSCG00000027984-ENSSSCG00000010426|||n.95880502C>G||||||
Block1	95881759	0.910256	0	0.0535714	0.0363636	0.154255	0	0.0125	0.821429	0.666667	0.566667	0.766667	0.616667	ANN=C|intergenic_region|MODIFIER|ZWINT-PCDH15|ENSSSCG00000027984-ENSSSCG00000010426|intergenic_region|ENSSSCG00000027984-ENSSSCG00000010426|||n.95881759A>C||||||
Block2	96040613	0.909091	0	0	0.109091	0.22043	0	0.0125	0	0.125	0.6	0.133333	0.107143	ANN=T|intron_variant|MODIFIER|ENSSSCE00000090962|GENE_ENSSSCE00000090962|transcript|transcript:ENSSSCT00000011410|protein_coding|5/31|c.706-11380C>T||||||WARNING_TRANSCRIPT_NO_START_CODON,T|intragenic_variant|MODIFIER|PCDH15|ENSSSCG00000010426|gene_variant|ENSSSCG00000010426|||n.96040613C>T||||||,T|non_coding_transcript_variant|MODIFIER|gene:ENSSSCG00000010426|gene:ENSSSCG00000010426|transcript|E…
Block2	96041780	0.910256	0	0	0	0	0	0.0125	0	0.0833333	0.318182	0.1	0.0333333	ANN=A|intron_variant|MODIFIER|ENSSSCE00000090962|GENE_ENSSSCE00000090962|transcript|transcript:ENSSSCT00000011410|protein_coding|5/31|c.706-10213G>A||||||WARNING_TRANSCRIPT_NO_START_CODON,A|intragenic_variant|MODIFIER|PCDH15|ENSSSCG00000010426|gene_variant|ENSSSCG00000010426|||n.96041780G>A||||||,A|non_coding_transcript_variant|MODIFIER|gene:ENSSSCG00000010426|gene:ENSSSCG00000010426|transcript|E…
Block2	96044495	0.897436	0	0	0	0.117021	0	0.0125	0.00595238	0.125	0.366667	0.133333	0.1	ANN=A|intron_variant|MODIFIER|ENSSSCE00000090962|GENE_ENSSSCE00000090962|transcript|transcript:ENSSSCT00000011410|protein_coding|5/31|c.706-7498G>A||||||WARNING_TRANSCRIPT_NO_START_CODON,A|intragenic_variant|MODIFIER|PCDH15|ENSSSCG00000010426|gene_variant|ENSSSCG00000010426|||n.96044495G>A||||||,A|non_coding_transcript_variant|MODIFIER|gene:ENSSSCG00000010426|gene:ENSSSCG00000010426|transcript|EN…
Block2	96047021	0.897436	0	0.0185185	0	0.111702	0	0.0125	0	0.125	0.366667	0.15	0.116667	ANN=C|intron_variant|MODIFIER|ENSSSCE00000090962|GENE_ENSSSCE00000090962|transcript|transcript:ENSSSCT00000011410|protein_coding|5/31|c.706-4972A>C||||||WARNING_TRANSCRIPT_NO_START_CODON,C|intragenic_variant|MODIFIER|PCDH15|ENSSSCG00000010426|gene_variant|ENSSSCG00000010426|||n.96047021A>C||||||,C|non_coding_transcript_variant|MODIFIER|gene:ENSSSCG00000010426|gene:ENSSSCG00000010426|transcript|EN…
Block2	96055385	0.903846	0	0	0	0.111702	0	0.0125	0	0.125	0.366667	0.133333	0.1	ANN=T|intron_variant|MODIFIER|ENSSSCE00000090962|GENE_ENSSSCE00000090962|transcript|transcript:ENSSSCT00000011410|protein_coding|6/31|c.814+3284C>T||||||WARNING_TRANSCRIPT_NO_START_CODON,T|intragenic_variant|MODIFIER|PCDH15|ENSSSCG00000010426|gene_variant|ENSSSCG00000010426|||n.96055385C>T||||||,T|non_coding_transcript_variant|MODIFIER|gene:ENSSSCG00000010426|gene:ENSSSCG00000010426|transcript|EN…
Block2	96058324	0.910256	0	0	0	0.106383	0	0.0125	0	0.125	0.352273	0.133333	0.15	ANN=C|intron_variant|MODIFIER|ENSSSCE00000090962|GENE_ENSSSCE00000090962|transcript|transcript:ENSSSCT00000011410|protein_coding|6/31|c.814+6223T>C||||||WARNING_TRANSCRIPT_NO_START_CODON,C|intragenic_variant|MODIFIER|PCDH15|ENSSSCG00000010426|gene_variant|ENSSSCG00000010426|||n.96058324T>C||||||,C|non_coding_transcript_variant|MODIFIER|gene:ENSSSCG00000010426|gene:ENSSSCG00000010426|transcript|EN…
Block2	96059302	0.909722	0.05	0	0	0.115385	0	0	0	0.145833	0.416667	0.232143	0.148148	ANN=G|intron_variant|MODIFIER|ENSSSCE00000090962|GENE_ENSSSCE00000090962|transcript|transcript:ENSSSCT00000011410|protein_coding|6/31|c.815-5909A>G||||||WARNING_TRANSCRIPT_NO_START_CODON,G|intragenic_variant|MODIFIER|PCDH15|ENSSSCG00000010426|gene_variant|ENSSSCG00000010426|||n.96059302A>G||||||,G|non_coding_transcript_variant|MODIFIER|gene:ENSSSCG00000010426|gene:ENSSSCG00000010426|transcript|EN…
Block2	96059883	0.903846	0	0	0	0.106383	0	0.0125	0	0.125	0.377778	0.133333	0.133333	ANN=C|intron_variant|MODIFIER|ENSSSCE00000090962|GENE_ENSSSCE00000090962|transcript|transcript:ENSSSCT00000011410|protein_coding|6/31|c.815-5328G>C||||||WARNING_TRANSCRIPT_NO_START_CODON,C|intragenic_variant|MODIFIER|PCDH15|ENSSSCG00000010426|gene_variant|ENSSSCG00000010426|||n.96059883G>C||||||,C|non_coding_transcript_variant|MODIFIER|gene:ENSSSCG00000010426|gene:ENSSSCG00000010426|transcript|EN…
Block2	96061533	0.903846	0	0	0	0.10989	0	0.0125	0.0240964	0.125	0.355556	0.15	0.133333	ANN=A|intron_variant|MODIFIER|ENSSSCE00000090962|GENE_ENSSSCE00000090962|transcript|transcript:ENSSSCT00000011410|protein_coding|6/31|c.815-3678G>A||||||WARNING_TRANSCRIPT_NO_START_CODON,A|intragenic_variant|MODIFIER|PCDH15|ENSSSCG00000010426|gene_variant|ENSSSCG00000010426|||n.96061533G>A||||||,A|non_coding_transcript_variant|MODIFIER|gene:ENSSSCG00000010426|gene:ENSSSCG00000010426|transcript|EN…
Block2	96062823	0.903846	0.0227273	0	0	0.107527	0	0.0125	0	0.125	0.344444	0.133333	0.133333	ANN=A|intron_variant|MODIFIER|ENSSSCE00000090962|GENE_ENSSSCE00000090962|transcript|transcript:ENSSSCT00000011410|protein_coding|6/31|c.815-2388G>A||||||WARNING_TRANSCRIPT_NO_START_CODON,A|intragenic_variant|MODIFIER|PCDH15|ENSSSCG00000010426|gene_variant|ENSSSCG00000010426|||n.96062823G>A||||||,A|non_coding_transcript_variant|MODIFIER|gene:ENSSSCG00000010426|gene:ENSSSCG00000010426|transcript|EN…
Block2	96066758	0.903846	0	0.0178571	0	0.101064	0	0.0125	0.0060241	0.125	0.344444	0.133333	0.0833333	ANN=C|intron_variant|MODIFIER|ENSSSCE00000090962|GENE_ENSSSCE00000090962|transcript|transcript:ENSSSCT00000011410|protein_coding|7/31|c.927+1435T>C||||||WARNING_TRANSCRIPT_NO_START_CODON,C|intragenic_variant|MODIFIER|PCDH15|ENSSSCG00000010426|gene_variant|ENSSSCG00000010426|||n.96066758T>C||||||,C|non_coding_transcript_variant|MODIFIER|gene:ENSSSCG00000010426|gene:ENSSSCG00000010426|transcript|EN…
Block2	96073775	0.910256	0	0.0185185	0	0.0107527	0	0.0125	0.220238	0.166667	0.477778	0.55	0.116667	ANN=A|intron_variant|MODIFIER|ENSSSCE00000090962|GENE_ENSSSCE00000090962|transcript|transcript:ENSSSCT00000011410|protein_coding|7/31|c.927+8452G>A||||||WARNING_TRANSCRIPT_NO_START_CODON,A|intragenic_variant|MODIFIER|PCDH15|ENSSSCG00000010426|gene_variant|ENSSSCG00000010426|||n.96073775G>A||||||,A|non_coding_transcript_variant|MODIFIER|gene:ENSSSCG00000010426|gene:ENSSSCG00000010426|transcript|EN…
Block2	96075349	0.910256	0	0	0	0.0108696	0	0.0125	0	0.0208333	0.295455	0.116667	0.0666667	ANN=A|intron_variant|MODIFIER|ENSSSCE00000090962|GENE_ENSSSCE00000090962|transcript|transcript:ENSSSCT00000011410|protein_coding|7/31|c.928-9306G>A||||||WARNING_TRANSCRIPT_NO_START_CODON,A|intragenic_variant|MODIFIER|PCDH15|ENSSSCG00000010426|gene_variant|ENSSSCG00000010426|||n.96075349G>A||||||,A|non_coding_transcript_variant|MODIFIER|gene:ENSSSCG00000010426|gene:ENSSSCG00000010426|transcript|EN…
Block2	96076529	0.897436	0	0	0.0363636	0.0425532	0	0.0125	0	0.0208333	0.288889	0.15	0.366667	ANN=A|intron_variant|MODIFIER|ENSSSCE00000090962|GENE_ENSSSCE00000090962|transcript|transcript:ENSSSCT00000011410|protein_coding|7/31|c.928-8126G>A||||||WARNING_TRANSCRIPT_NO_START_CODON,A|intragenic_variant|MODIFIER|PCDH15|ENSSSCG00000010426|gene_variant|ENSSSCG00000010426|||n.96076529G>A||||||,A|non_coding_transcript_variant|MODIFIER|gene:ENSSSCG00000010426|gene:ENSSSCG00000010426|transcript|EN…
Block2	96079337	0.897436	0	0	0.0363636	0.0425532	0	0.0125	0	0.0208333	0.288889	0.133333	0.35	ANN=C|intron_variant|MODIFIER|ENSSSCE00000090962|GENE_ENSSSCE00000090962|transcript|transcript:ENSSSCT00000011410|protein_coding|7/31|c.928-5318T>C||||||WARNING_TRANSCRIPT_NO_START_CODON,C|intragenic_variant|MODIFIER|PCDH15|ENSSSCG00000010426|gene_variant|ENSSSCG00000010426|||n.96079337T>C||||||,C|non_coding_transcript_variant|MODIFIER|gene:ENSSSCG00000010426|gene:ENSSSCG00000010426|transcript|EN…
Block2	96079525	0.897436	0	0	0.0363636	0.0425532	0	0.0125	0.0481928	0.208333	0.3	0.133333	0.583333	ANN=A|intron_variant|MODIFIER|ENSSSCE00000090962|GENE_ENSSSCE00000090962|transcript|transcript:ENSSSCT00000011410|protein_coding|7/31|c.928-5130T>A||||||WARNING_TRANSCRIPT_NO_START_CODON,A|intragenic_variant|MODIFIER|PCDH15|ENSSSCG00000010426|gene_variant|ENSSSCG00000010426|||n.96079525T>A||||||,A|non_coding_transcript_variant|MODIFIER|gene:ENSSSCG00000010426|gene:ENSSSCG00000010426|transcript|EN…
Block2	96079671	0.88961	0	0	0.0363636	0.0430108	0	0.0125	0.0487805	0.208333	0.322222	0.116667	0.616667	ANN=G|intron_variant|MODIFIER|ENSSSCE00000090962|GENE_ENSSSCE00000090962|transcript|transcript:ENSSSCT00000011410|protein_coding|7/31|c.928-4984C>G||||||WARNING_TRANSCRIPT_NO_START_CODON,G|intragenic_variant|MODIFIER|PCDH15|ENSSSCG00000010426|gene_variant|ENSSSCG00000010426|||n.96079671C>G||||||,G|non_coding_transcript_variant|MODIFIER|gene:ENSSSCG00000010426|gene:ENSSSCG00000010426|transcript|EN…
Block2	96085977	0.891026	0	0	0.0833333	0.223404	0	0.0125	0.277108	0.354167	0.477778	0.583333	0.416667	ANN=C|intron_variant|MODIFIER|ENSSSCE00000090962|GENE_ENSSSCE00000090962|transcript|transcript:ENSSSCT00000011410|protein_coding|8/31|c.1134+1116T>C||||||WARNING_TRANSCRIPT_NO_START_CODON,C|intragenic_variant|MODIFIER|PCDH15|ENSSSCG00000010426|gene_variant|ENSSSCG00000010426|||n.96085977T>C||||||,C|non_coding_transcript_variant|MODIFIER|gene:ENSSSCG00000010426|gene:ENSSSCG00000010426|transcript|E…
Block2	96086848	0.916667	0	0	0.0909091	0.228723	0	0.0125	0.277108	0.354167	0.534091	0.55	0.45	ANN=C|intron_variant|MODIFIER|ENSSSCE00000090962|GENE_ENSSSCE00000090962|transcript|transcript:ENSSSCT00000011410|protein_coding|8/31|c.1134+1987T>C||||||WARNING_TRANSCRIPT_NO_START_CODON,C|intragenic_variant|MODIFIER|PCDH15|ENSSSCG00000010426|gene_variant|ENSSSCG00000010426|||n.96086848T>C||||||,C|non_coding_transcript_variant|MODIFIER|gene:ENSSSCG00000010426|gene:ENSSSCG00000010426|transcript|E…
Block2	96090285	0.914474	0	0	0	0.107527	0	0.0125	0	0.0208333	0.322222	0.0862069	0.0862069	ANN=G|intron_variant|MODIFIER|ENSSSCE00000090962|GENE_ENSSSCE00000090962|transcript|transcript:ENSSSCT00000011410|protein_coding|8/31|c.1134+5424A>G||||||WARNING_TRANSCRIPT_NO_START_CODON,G|intragenic_variant|MODIFIER|PCDH15|ENSSSCG00000010426|gene_variant|ENSSSCG00000010426|||n.96090285A>G||||||,G|non_coding_transcript_variant|MODIFIER|gene:ENSSSCG00000010426|gene:ENSSSCG00000010426|transcript|E…
Block2	96090503	0.909091	0	0	0.109091	0.223404	0	0.0125	0	0.0208333	0.363636	0.0892857	0.155172	ANN=A|intron_variant|MODIFIER|ENSSSCE00000090962|GENE_ENSSSCE00000090962|transcript|transcript:ENSSSCT00000011410|protein_coding|8/31|c.1134+5642G>A||||||WARNING_TRANSCRIPT_NO_START_CODON,A|intragenic_variant|MODIFIER|PCDH15|ENSSSCG00000010426|gene_variant|ENSSSCG00000010426|||n.96090503G>A||||||,A|non_coding_transcript_variant|MODIFIER|gene:ENSSSCG00000010426|gene:ENSSSCG00000010426|transcript|E…
Block2	96092937	0.891026	0	0	0	0.12234	0	0.0125	0	0.0208333	0.306818	0.116667	0.155172	ANN=A|intron_variant|MODIFIER|ENSSSCE00000090962|GENE_ENSSSCE00000090962|transcript|transcript:ENSSSCT00000011410|protein_coding|8/31|c.1135-5646G>A||||||WARNING_TRANSCRIPT_NO_START_CODON,A|intragenic_variant|MODIFIER|PCDH15|ENSSSCG00000010426|gene_variant|ENSSSCG00000010426|||n.96092937G>A||||||,A|non_coding_transcript_variant|MODIFIER|gene:ENSSSCG00000010426|gene:ENSSSCG00000010426|transcript|E…
Block2	96095848	0.910256	0.0227273	0	0	0.117021	0	0.0125	0.047619	0.208333	0.3	0.166667	0.316667	ANN=G|intron_variant|MODIFIER|ENSSSCE00000090962|GENE_ENSSSCE00000090962|transcript|transcript:ENSSSCT00000011410|protein_coding|8/31|c.1135-2735A>G||||||WARNING_TRANSCRIPT_NO_START_CODON,G|intragenic_variant|MODIFIER|PCDH15|ENSSSCG00000010426|gene_variant|ENSSSCG00000010426|||n.96095848A>G||||||,G|non_coding_transcript_variant|MODIFIER|gene:ENSSSCG00000010426|gene:ENSSSCG00000010426|transcript|E…
Block2	96098409	0.883117	0	0	0	0.111702	0	0.0125	0	0.0208333	0.344444	0.216667	0.0833333	ANN=T|intron_variant|MODIFIER|ENSSSCE00000090962|GENE_ENSSSCE00000090962|transcript|transcript:ENSSSCT00000011410|protein_coding|8/31|c.1135-174A>T||||||WARNING_TRANSCRIPT_NO_START_CODON,T|intragenic_variant|MODIFIER|PCDH15|ENSSSCG00000010426|gene_variant|ENSSSCG00000010426|||n.96098409A>T||||||,T|non_coding_transcript_variant|MODIFIER|gene:ENSSSCG00000010426|gene:ENSSSCG00000010426|transcript|EN…
Block2	96102338	0.884615	0	0	0	0	0	0.0125	0	0.0208333	0.233333	0.116667	0	ANN=C|intron_variant|MODIFIER|ENSSSCE00000090962|GENE_ENSSSCE00000090962|transcript|transcript:ENSSSCT00000011410|protein_coding|10/31|c.1419+1967T>C||||||WARNING_TRANSCRIPT_NO_START_CODON,C|intragenic_variant|MODIFIER|PCDH15|ENSSSCG00000010426|gene_variant|ENSSSCG00000010426|||n.96102338T>C||||||,C|non_coding_transcript_variant|MODIFIER|gene:ENSSSCG00000010426|gene:ENSSSCG00000010426|transcript|…
Block2	96103757	0.878205	0	0	0	0.111702	0	0.0125	0	0.0208333	0.322222	0.233333	0.0833333	ANN=T|intron_variant|MODIFIER|ENSSSCE00000090962|GENE_ENSSSCE00000090962|transcript|transcript:ENSSSCT00000011410|protein_coding|10/31|c.1419+3386A>T||||||WARNING_TRANSCRIPT_NO_START_CODON,T|intragenic_variant|MODIFIER|PCDH15|ENSSSCG00000010426|gene_variant|ENSSSCG00000010426|||n.96103757A>T||||||,T|non_coding_transcript_variant|MODIFIER|gene:ENSSSCG00000010426|gene:ENSSSCG00000010426|transcript|…
Block2	96108227	0.884615	0	0	0	0.130435	0	0.0125	0	0.0208333	0.322222	0.233333	0.0833333	ANN=C|intron_variant|MODIFIER|ENSSSCE00000090962|GENE_ENSSSCE00000090962|transcript|transcript:ENSSSCT00000011410|protein_coding|10/31|c.1420-3973A>C||||||WARNING_TRANSCRIPT_NO_START_CODON,C|intragenic_variant|MODIFIER|PCDH15|ENSSSCG00000010426|gene_variant|ENSSSCG00000010426|||n.96108227A>C||||||,C|non_coding_transcript_variant|MODIFIER|gene:ENSSSCG00000010426|gene:ENSSSCG00000010426|transcript|…
Block2	96109454	0.891026	0	0	0	0.0967742	0	0.0125	0	0.0208333	0.311111	0.25	0.0666667	ANN=T|intron_variant|MODIFIER|ENSSSCE00000090962|GENE_ENSSSCE00000090962|transcript|transcript:ENSSSCT00000011410|protein_coding|10/31|c.1420-2746A>T||||||WARNING_TRANSCRIPT_NO_START_CODON,T|intragenic_variant|MODIFIER|PCDH15|ENSSSCG00000010426|gene_variant|ENSSSCG00000010426|||n.96109454A>T||||||,T|non_coding_transcript_variant|MODIFIER|gene:ENSSSCG00000010426|gene:ENSSSCG00000010426|transcript|…
Block2	96110683	0.884615	0	0	0.0363636	0.132979	0	0.0125	0.297619	0.270833	0.677778	0.45	0.45	ANN=G|intron_variant|MODIFIER|ENSSSCE00000090962|GENE_ENSSSCE00000090962|transcript|transcript:ENSSSCT00000011410|protein_coding|10/31|c.1420-1517A>G||||||WARNING_TRANSCRIPT_NO_START_CODON,G|intragenic_variant|MODIFIER|PCDH15|ENSSSCG00000010426|gene_variant|ENSSSCG00000010426|||n.96110683A>G||||||,G|non_coding_transcript_variant|MODIFIER|gene:ENSSSCG00000010426|gene:ENSSSCG00000010426|transcript|…
Block2	96112818	0.881579	0	0	0.0363636	0.12766	0	0.0125	0	0.0208333	0.556818	0.283333	0.383333	ANN=T|intron_variant|MODIFIER|ENSSSCE00000090962|GENE_ENSSSCE00000090962|transcript|transcript:ENSSSCT00000011410|protein_coding|11/31|c.1613+425C>T||||||WARNING_TRANSCRIPT_NO_START_CODON,T|intragenic_variant|MODIFIER|PCDH15|ENSSSCG00000010426|gene_variant|ENSSSCG00000010426|||n.96112818C>T||||||,T|non_coding_transcript_variant|MODIFIER|gene:ENSSSCG00000010426|gene:ENSSSCG00000010426|transcript|E…
Block2	96114052	0.894737	0	0	0	0.111702	0	0.0125	0	0.0208333	0.329545	0.25	0.0666667	ANN=T|intron_variant|MODIFIER|ENSSSCE00000090962|GENE_ENSSSCE00000090962|transcript|transcript:ENSSSCT00000011410|protein_coding|11/31|c.1613+1659C>T||||||WARNING_TRANSCRIPT_NO_START_CODON,T|intragenic_variant|MODIFIER|PCDH15|ENSSSCG00000010426|gene_variant|ENSSSCG00000010426|||n.96114052C>T||||||,T|non_coding_transcript_variant|MODIFIER|gene:ENSSSCG00000010426|gene:ENSSSCG00000010426|transcript|…
Block2	96115263	0.878205	0	0	0.0363636	0.0319149	0	0.0125	0.0119048	0.0208333	0.533333	0.3	0.383333	ANN=T|intron_variant|MODIFIER|ENSSSCE00000090962|GENE_ENSSSCE00000090962|transcript|transcript:ENSSSCT00000011410|protein_coding|11/31|c.1613+2870C>T||||||WARNING_TRANSCRIPT_NO_START_CODON,T|intragenic_variant|MODIFIER|PCDH15|ENSSSCG00000010426|gene_variant|ENSSSCG00000010426|||n.96115263C>T||||||,T|non_coding_transcript_variant|MODIFIER|gene:ENSSSCG00000010426|gene:ENSSSCG00000010426|transcript|…
Block2	96116939	0.876623	0	0	0	0.00531915	0	0.0125	0	0.0208333	0.322222	0.25	0.116667	ANN=T|intron_variant|MODIFIER|ENSSSCE00000090962|GENE_ENSSSCE00000090962|transcript|transcript:ENSSSCT00000011410|protein_coding|11/31|c.1613+4546G>T||||||WARNING_TRANSCRIPT_NO_START_CODON,T|intragenic_variant|MODIFIER|PCDH15|ENSSSCG00000010426|gene_variant|ENSSSCG00000010426|||n.96116939G>T||||||,T|non_coding_transcript_variant|MODIFIER|gene:ENSSSCG00000010426|gene:ENSSSCG00000010426|transcript|…
Block2	96118172	0.878205	0	0	0	0	0	0.0125	0	0.0208333	0.333333	0.266667	0.0517241	ANN=T|intron_variant|MODIFIER|ENSSSCE00000090962|GENE_ENSSSCE00000090962|transcript|transcript:ENSSSCT00000011410|protein_coding|11/31|c.1613+5779A>T||||||WARNING_TRANSCRIPT_NO_START_CODON,T|intragenic_variant|MODIFIER|PCDH15|ENSSSCG00000010426|gene_variant|ENSSSCG00000010426|||n.96118172A>T||||||,T|non_coding_transcript_variant|MODIFIER|gene:ENSSSCG00000010426|gene:ENSSSCG00000010426|transcript|…
Block2	96119819	0.884615	0	0	0.0636364	0.101064	0	0.0125	0	0.0208333	0.344444	0.266667	0.0517241	ANN=A|intron_variant|MODIFIER|ENSSSCE00000090962|GENE_ENSSSCE00000090962|transcript|transcript:ENSSSCT00000011410|protein_coding|11/31|c.1614-6299G>A||||||WARNING_TRANSCRIPT_NO_START_CODON,A|intragenic_variant|MODIFIER|PCDH15|ENSSSCG00000010426|gene_variant|ENSSSCG00000010426|||n.96119819G>A||||||,A|non_coding_transcript_variant|MODIFIER|gene:ENSSSCG00000010426|gene:ENSSSCG00000010426|transcript|…
Block2	96120627	0.903846	0	0.0178571	0.0545455	0.228723	0	0.0125	0.993976	0.770833	0.722222	0.95	0.55	ANN=T|intron_variant|MODIFIER|ENSSSCE00000090962|GENE_ENSSSCE00000090962|transcript|transcript:ENSSSCT00000011410|protein_coding|11/31|c.1614-5491G>T||||||WARNING_TRANSCRIPT_NO_START_CODON,T|intragenic_variant|MODIFIER|PCDH15|ENSSSCG00000010426|gene_variant|ENSSSCG00000010426|||n.96120627G>T||||||,T|non_coding_transcript_variant|MODIFIER|gene:ENSSSCG00000010426|gene:ENSSSCG00000010426|transcript|…
Block2	96121078	0.884615	0	0	0.0555556	0.103261	0	0.0125	0	0.0208333	0.318182	0.233333	0.05	ANN=G|intron_variant|MODIFIER|ENSSSCE00000090962|GENE_ENSSSCE00000090962|transcript|transcript:ENSSSCT00000011410|protein_coding|11/31|c.1614-5040T>G||||||WARNING_TRANSCRIPT_NO_START_CODON,G|intragenic_variant|MODIFIER|PCDH15|ENSSSCG00000010426|gene_variant|ENSSSCG00000010426|||n.96121078T>G||||||,G|non_coding_transcript_variant|MODIFIER|gene:ENSSSCG00000010426|gene:ENSSSCG00000010426|transcript|…
Block2	96122047	0.878205	0	0.0535714	0	0.12766	0	0.0125	0.987952	0.770833	0.688889	0.9	0.551724	ANN=G|intron_variant|MODIFIER|ENSSSCE00000090962|GENE_ENSSSCE00000090962|transcript|transcript:ENSSSCT00000011410|protein_coding|11/31|c.1614-4071A>G||||||WARNING_TRANSCRIPT_NO_START_CODON,G|intragenic_variant|MODIFIER|PCDH15|ENSSSCG00000010426|gene_variant|ENSSSCG00000010426|||n.96122047A>G||||||,G|non_coding_transcript_variant|MODIFIER|gene:ENSSSCG00000010426|gene:ENSSSCG00000010426|transcript|…
Block2	96122267	0.910256	0	0.037037	0	0.10989	0	0.0125	0.987952	0.770833	0.688889	0.933333	0.574074	ANN=A|intron_variant|MODIFIER|ENSSSCE00000090962|GENE_ENSSSCE00000090962|transcript|transcript:ENSSSCT00000011410|protein_coding|11/31|c.1614-3851G>A||||||WARNING_TRANSCRIPT_NO_START_CODON,A|intragenic_variant|MODIFIER|PCDH15|ENSSSCG00000010426|gene_variant|ENSSSCG00000010426|||n.96122267G>A||||||,A|non_coding_transcript_variant|MODIFIER|gene:ENSSSCG00000010426|gene:ENSSSCG00000010426|transcript|…
Block2	96123126	0.884615	0	0	0	0.00561798	0	0.0125	0	0.0208333	0.288889	0.233333	0.0344828	ANN=C|intron_variant|MODIFIER|ENSSSCE00000090962|GENE_ENSSSCE00000090962|transcript|transcript:ENSSSCT00000011410|protein_coding|11/31|c.1614-2992T>C||||||WARNING_TRANSCRIPT_NO_START_CODON,C|intragenic_variant|MODIFIER|PCDH15|ENSSSCG00000010426|gene_variant|ENSSSCG00000010426|||n.96123126T>C||||||,C|non_coding_transcript_variant|MODIFIER|gene:ENSSSCG00000010426|gene:ENSSSCG00000010426|transcript|…
Block2	96133352	0.884615	0	0	0.00909091	0.0319149	0	0.0125	0	0.0208333	0.284091	0.05	0.283333	ANN=T|intron_variant|MODIFIER|ENSSSCE00000090962|GENE_ENSSSCE00000090962|transcript|transcript:ENSSSCT00000011410|protein_coding|12/31|c.1746+7102C>T||||||WARNING_TRANSCRIPT_NO_START_CODON,T|intragenic_variant|MODIFIER|PCDH15|ENSSSCG00000010426|gene_variant|ENSSSCG00000010426|||n.96133352C>T||||||,T|non_coding_transcript_variant|MODIFIER|gene:ENSSSCG00000010426|gene:ENSSSCG00000010426|transcript|…
Block2	96152480	0.897436	0	0.0357143	0	0	0	0.0125	0.803571	0.583333	0.644444	0.533333	0.45	ANN=G|intron_variant|MODIFIER|ENSSSCE00000090962|GENE_ENSSSCE00000090962|transcript|transcript:ENSSSCT00000011410|protein_coding|12/31|c.1747-5859A>G||||||WARNING_TRANSCRIPT_NO_START_CODON,G|intragenic_variant|MODIFIER|PCDH15|ENSSSCG00000010426|gene_variant|ENSSSCG00000010426|||n.96152480A>G||||||,G|non_coding_transcript_variant|MODIFIER|gene:ENSSSCG00000010426|gene:ENSSSCG00000010426|transcript|…
Block2	96163404	0.884615	0	0.0535714	0.118182	0.150538	0.0384615	0.0125	0.926829	0.8125	0.920455	0.966667	0.827586	ANN=G|intron_variant|MODIFIER|ENSSSCE00000090962|GENE_ENSSSCE00000090962|transcript|transcript:ENSSSCT00000011410|protein_coding|13/31|c.1826+4986T>G||||||WARNING_TRANSCRIPT_NO_START_CODON,G|intragenic_variant|MODIFIER|PCDH15|ENSSSCG00000010426|gene_variant|ENSSSCG00000010426|||n.96163404T>G||||||,G|non_coding_transcript_variant|MODIFIER|gene:ENSSSCG00000010426|gene:ENSSSCG00000010426|transcript|…
Block2	96163441	0.891026	0	0.0535714	0.109091	0.12234	0	0.0125	0.753012	0.333333	0.693182	0.483333	0.568966	ANN=G|intron_variant|MODIFIER|ENSSSCE00000090962|GENE_ENSSSCE00000090962|transcript|transcript:ENSSSCT00000011410|protein_coding|13/31|c.1826+5023A>G||||||WARNING_TRANSCRIPT_NO_START_CODON,G|intragenic_variant|MODIFIER|PCDH15|ENSSSCG00000010426|gene_variant|ENSSSCG00000010426|||n.96163441A>G||||||,G|non_coding_transcript_variant|MODIFIER|gene:ENSSSCG00000010426|gene:ENSSSCG00000010426|transcript|…
Block2	96163682	0.891026	0	0	0	0	0	0.0125	0	0.0625	0.443182	0.0666667	0.482143	ANN=A|intron_variant|MODIFIER|ENSSSCE00000090962|GENE_ENSSSCE00000090962|transcript|transcript:ENSSSCT00000011410|protein_coding|13/31|c.1827-4950G>A||||||WARNING_TRANSCRIPT_NO_START_CODON,A|intragenic_variant|MODIFIER|PCDH15|ENSSSCG00000010426|gene_variant|ENSSSCG00000010426|||n.96163682G>A||||||,A|non_coding_transcript_variant|MODIFIER|gene:ENSSSCG00000010426|gene:ENSSSCG00000010426|transcript|…
Block2	96164314	0.884615	0	0.0357143	0.1	0.111702	0	0.0125	0.839286	0.520833	0.811111	0.85	0.706897	ANN=T|intron_variant|MODIFIER|ENSSSCE00000090962|GENE_ENSSSCE00000090962|transcript|transcript:ENSSSCT00000011410|protein_coding|13/31|c.1827-4318C>T||||||WARNING_TRANSCRIPT_NO_START_CODON,T|intragenic_variant|MODIFIER|PCDH15|ENSSSCG00000010426|gene_variant|ENSSSCG00000010426|||n.96164314C>T||||||,T|non_coding_transcript_variant|MODIFIER|gene:ENSSSCG00000010426|gene:ENSSSCG00000010426|transcript|…
Block2	96164785	0.884615	0	0.0357143	0.109091	0.143617	0	0.0125	0.886905	0.8125	0.920455	0.916667	0.766667	ANN=C|intron_variant|MODIFIER|ENSSSCE00000090962|GENE_ENSSSCE00000090962|transcript|transcript:ENSSSCT00000011410|protein_coding|13/31|c.1827-3847T>C||||||WARNING_TRANSCRIPT_NO_START_CODON,C|intragenic_variant|MODIFIER|PCDH15|ENSSSCG00000010426|gene_variant|ENSSSCG00000010426|||n.96164785T>C||||||,C|non_coding_transcript_variant|MODIFIER|gene:ENSSSCG00000010426|gene:ENSSSCG00000010426|transcript|…
Block2	96166224	0.88961	0	0.0714286	0.0909091	0.12766	0	0.0125	0.837349	0.520833	0.833333	0.85	0.583333	ANN=A|intron_variant|MODIFIER|ENSSSCE00000090962|GENE_ENSSSCE00000090962|transcript|transcript:ENSSSCT00000011410|protein_coding|13/31|c.1827-2408G>A||||||WARNING_TRANSCRIPT_NO_START_CODON,A|intragenic_variant|MODIFIER|PCDH15|ENSSSCG00000010426|gene_variant|ENSSSCG00000010426|||n.96166224G>A||||||,A|non_coding_transcript_variant|MODIFIER|gene:ENSSSCG00000010426|gene:ENSSSCG00000010426|transcript|…
Block2	96166509	0.884615	0	0.0357143	0.0909091	0.117021	0	0.0125	0.75	0.333333	0.711111	0.483333	0.55	ANN=C|intron_variant|MODIFIER|ENSSSCE00000090962|GENE_ENSSSCE00000090962|transcript|transcript:ENSSSCT00000011410|protein_coding|13/31|c.1827-2123A>C||||||WARNING_TRANSCRIPT_NO_START_CODON,C|intragenic_variant|MODIFIER|PCDH15|ENSSSCG00000010426|gene_variant|ENSSSCG00000010426|||n.96166509A>C||||||,C|non_coding_transcript_variant|MODIFIER|gene:ENSSSCG00000010426|gene:ENSSSCG00000010426|transcript|…
Block2	96167055	0.891026	0	0.0178571	0.109091	0.12766	0	0.0125	0.75	0.3125	0.7	0.466667	0.55	ANN=C|intron_variant|MODIFIER|ENSSSCE00000090962|GENE_ENSSSCE00000090962|transcript|transcript:ENSSSCT00000011410|protein_coding|13/31|c.1827-1577G>C||||||WARNING_TRANSCRIPT_NO_START_CODON,C|intragenic_variant|MODIFIER|PCDH15|ENSSSCG00000010426|gene_variant|ENSSSCG00000010426|||n.96167055G>C||||||,C|non_coding_transcript_variant|MODIFIER|gene:ENSSSCG00000010426|gene:ENSSSCG00000010426|transcript|…
Block2	96167088	0.88961	0	0.0535714	0.0727273	0.117021	0	0.0125	0.75	0.333333	0.7	0.483333	0.516667	ANN=T|intron_variant|MODIFIER|ENSSSCE00000090962|GENE_ENSSSCE00000090962|transcript|transcript:ENSSSCT00000011410|protein_coding|13/31|c.1827-1544A>T||||||WARNING_TRANSCRIPT_NO_START_CODON,T|intragenic_variant|MODIFIER|PCDH15|ENSSSCG00000010426|gene_variant|ENSSSCG00000010426|||n.96167088A>T||||||,T|non_coding_transcript_variant|MODIFIER|gene:ENSSSCG00000010426|gene:ENSSSCG00000010426|transcript|…
Block2	96167558	0.876623	0	0	0	0	0	0.0125	0	0.0208333	0.422222	0.0357143	0.0166667	ANN=T|intron_variant|MODIFIER|ENSSSCE00000090962|GENE_ENSSSCE00000090962|transcript|transcript:ENSSSCT00000011410|protein_coding|13/31|c.1827-1074A>T||||||WARNING_TRANSCRIPT_NO_START_CODON,T|intragenic_variant|MODIFIER|PCDH15|ENSSSCG00000010426|gene_variant|ENSSSCG00000010426|||n.96167558A>T||||||,T|non_coding_transcript_variant|MODIFIER|gene:ENSSSCG00000010426|gene:ENSSSCG00000010426|transcript|…
Block2	96170272	0.884615	0	0	0	0	0	0.0125	0.00609756	0.0208333	0.397727	0.0666667	0.0172414	ANN=T|intron_variant|MODIFIER|ENSSSCE00000090962|GENE_ENSSSCE00000090962|transcript|transcript:ENSSSCT00000011410|protein_coding|14/31|c.1920+1547C>T||||||WARNING_TRANSCRIPT_NO_START_CODON,T|intragenic_variant|MODIFIER|PCDH15|ENSSSCG00000010426|gene_variant|ENSSSCG00000010426|||n.96170272C>T||||||,T|non_coding_transcript_variant|MODIFIER|gene:ENSSSCG00000010426|gene:ENSSSCG00000010426|transcript|…
Block2	96170348	0.897436	0	0	0	0	0	0.0125	0.0609756	0.3125	0.4	0.133333	0.133333	ANN=T|intron_variant|MODIFIER|ENSSSCE00000090962|GENE_ENSSSCE00000090962|transcript|transcript:ENSSSCT00000011410|protein_coding|14/31|c.1920+1623G>T||||||WARNING_TRANSCRIPT_NO_START_CODON,T|intragenic_variant|MODIFIER|PCDH15|ENSSSCG00000010426|gene_variant|ENSSSCG00000010426|||n.96170348G>T||||||,T|non_coding_transcript_variant|MODIFIER|gene:ENSSSCG00000010426|gene:ENSSSCG00000010426|transcript|…
Block2	96175882	0.878205	0	0	0	0	0	0.0125	0	0.0416667	0.388889	0.0666667	0.0172414	ANN=G|intron_variant|MODIFIER|ENSSSCE00000090962|GENE_ENSSSCE00000090962|transcript|transcript:ENSSSCT00000011410|protein_coding|15/31|c.2053+1687A>G||||||WARNING_TRANSCRIPT_NO_START_CODON,G|intragenic_variant|MODIFIER|PCDH15|ENSSSCG00000010426|gene_variant|ENSSSCG00000010426|||n.96175882A>G||||||,G|non_coding_transcript_variant|MODIFIER|gene:ENSSSCG00000010426|gene:ENSSSCG00000010426|transcript|…
Block2	96177307	0.884615	0	0	0	0	0	0.0125	0	0.0208333	0.433333	0.0666667	0.0172414	ANN=C|intron_variant|MODIFIER|ENSSSCE00000090962|GENE_ENSSSCE00000090962|transcript|transcript:ENSSSCT00000011410|protein_coding|15/31|c.2053+3112A>C||||||WARNING_TRANSCRIPT_NO_START_CODON,C|intragenic_variant|MODIFIER|PCDH15|ENSSSCG00000010426|gene_variant|ENSSSCG00000010426|||n.96177307A>C||||||,C|non_coding_transcript_variant|MODIFIER|gene:ENSSSCG00000010426|gene:ENSSSCG00000010426|transcript|…
Block2	96186021	0.884615	0	0	0	0	0	0.0125	0	0.0208333	0.422222	0.05	0.103448	ANN=T|intron_variant|MODIFIER|ENSSSCE00000090962|GENE_ENSSSCE00000090962|transcript|transcript:ENSSSCT00000011410|protein_coding|15/31|c.2053+11826C>T||||||WARNING_TRANSCRIPT_NO_START_CODON,T|intragenic_variant|MODIFIER|PCDH15|ENSSSCG00000010426|gene_variant|ENSSSCG00000010426|||n.96186021C>T||||||,T|non_coding_transcript_variant|MODIFIER|gene:ENSSSCG00000010426|gene:ENSSSCG00000010426|transcript…
Block2	96186047	0.876623	0	0	0	0	0	0.0125	0	0.0208333	0.433333	0.0517241	0.137931	ANN=C|intron_variant|MODIFIER|ENSSSCE00000090962|GENE_ENSSSCE00000090962|transcript|transcript:ENSSSCT00000011410|protein_coding|15/31|c.2053+11852T>C||||||WARNING_TRANSCRIPT_NO_START_CODON,C|intragenic_variant|MODIFIER|PCDH15|ENSSSCG00000010426|gene_variant|ENSSSCG00000010426|||n.96186047T>C||||||,C|non_coding_transcript_variant|MODIFIER|gene:ENSSSCG00000010426|gene:ENSSSCG00000010426|transcript…
Block2	96186375	0.907895	0	0	0	0	0	0.0125	0.00609756	0.0208333	0.411111	0.0666667	0.133333	ANN=G|intron_variant|MODIFIER|ENSSSCE00000090962|GENE_ENSSSCE00000090962|transcript|transcript:ENSSSCT00000011410|protein_coding|15/31|c.2053+12180C>G||||||WARNING_TRANSCRIPT_NO_START_CODON,G|intragenic_variant|MODIFIER|PCDH15|ENSSSCG00000010426|gene_variant|ENSSSCG00000010426|||n.96186375C>G||||||,G|non_coding_transcript_variant|MODIFIER|gene:ENSSSCG00000010426|gene:ENSSSCG00000010426|transcript…
Block2	96186425	0.871795	0	0	0	0.0108696	0	0.0125	0	0.0208333	0.411111	0.05	0.137931	ANN=C|intron_variant|MODIFIER|ENSSSCE00000090962|GENE_ENSSSCE00000090962|transcript|transcript:ENSSSCT00000011410|protein_coding|15/31|c.2053+12230A>C||||||WARNING_TRANSCRIPT_NO_START_CODON,C|intragenic_variant|MODIFIER|PCDH15|ENSSSCG00000010426|gene_variant|ENSSSCG00000010426|||n.96186425A>C||||||,C|non_coding_transcript_variant|MODIFIER|gene:ENSSSCG00000010426|gene:ENSSSCG00000010426|transcript…
Block2	96188382	0.876623	0	0.0178571	0.0545455	0.106383	0	0.0125	0	0.0208333	0.411111	0.05	0.116667	ANN=A|intron_variant|MODIFIER|ENSSSCE00000090962|GENE_ENSSSCE00000090962|transcript|transcript:ENSSSCT00000011410|protein_coding|15/31|c.2053+14187G>A||||||WARNING_TRANSCRIPT_NO_START_CODON,A|intragenic_variant|MODIFIER|PCDH15|ENSSSCG00000010426|gene_variant|ENSSSCG00000010426|||n.96188382G>A||||||,A|non_coding_transcript_variant|MODIFIER|gene:ENSSSCG00000010426|gene:ENSSSCG00000010426|transcript…
Block2	96189107	0.878205	0.0227273	0	0.0727273	0.107527	0	0.0125	0	0.0208333	0.411111	0.0666667	0.116667	ANN=G|intron_variant|MODIFIER|ENSSSCE00000090962|GENE_ENSSSCE00000090962|transcript|transcript:ENSSSCT00000011410|protein_coding|15/31|c.2053+14912T>G||||||WARNING_TRANSCRIPT_NO_START_CODON,G|intragenic_variant|MODIFIER|PCDH15|ENSSSCG00000010426|gene_variant|ENSSSCG00000010426|||n.96189107T>G||||||,G|non_coding_transcript_variant|MODIFIER|gene:ENSSSCG00000010426|gene:ENSSSCG00000010426|transcript…
Block2	96189781	0.883117	0	0	0.0636364	0.101064	0	0.0125	0	0.0208333	0.4	0.0833333	0.1	ANN=A|intron_variant|MODIFIER|ENSSSCE00000090962|GENE_ENSSSCE00000090962|transcript|transcript:ENSSSCT00000011410|protein_coding|15/31|c.2053+15586G>A||||||WARNING_TRANSCRIPT_NO_START_CODON,A|intragenic_variant|MODIFIER|PCDH15|ENSSSCG00000010426|gene_variant|ENSSSCG00000010426|||n.96189781G>A||||||,A|non_coding_transcript_variant|MODIFIER|gene:ENSSSCG00000010426|gene:ENSSSCG00000010426|transcript…
Block2	96191089	0.884615	0	0	0.0727273	0.106383	0	0.0125	0	0.0208333	0.411111	0.0833333	0.0666667	ANN=C|intron_variant|MODIFIER|ENSSSCE00000090962|GENE_ENSSSCE00000090962|transcript|transcript:ENSSSCT00000011410|protein_coding|15/31|c.2053+16894A>C||||||WARNING_TRANSCRIPT_NO_START_CODON,C|intragenic_variant|MODIFIER|PCDH15|ENSSSCG00000010426|gene_variant|ENSSSCG00000010426|||n.96191089A>C||||||,C|non_coding_transcript_variant|MODIFIER|gene:ENSSSCG00000010426|gene:ENSSSCG00000010426|transcript…
Block2	96191102	0.884615	0	0	0.0727273	0.106383	0	0.0125	0	0.0208333	0.411111	0.0666667	0.0666667	ANN=T|intron_variant|MODIFIER|ENSSSCE00000090962|GENE_ENSSSCE00000090962|transcript|transcript:ENSSSCT00000011410|protein_coding|15/31|c.2053+16907C>T||||||WARNING_TRANSCRIPT_NO_START_CODON,T|intragenic_variant|MODIFIER|PCDH15|ENSSSCG00000010426|gene_variant|ENSSSCG00000010426|||n.96191102C>T||||||,T|non_coding_transcript_variant|MODIFIER|gene:ENSSSCG00000010426|gene:ENSSSCG00000010426|transcript…
Block2	96191147	0.884615	0	0	0.0727273	0.106383	0	0.0125	0	0.0208333	0.422222	0.0666667	0.0666667	ANN=G|intron_variant|MODIFIER|ENSSSCE00000090962|GENE_ENSSSCE00000090962|transcript|transcript:ENSSSCT00000011410|protein_coding|15/31|c.2053+16952A>G||||||WARNING_TRANSCRIPT_NO_START_CODON,G|intragenic_variant|MODIFIER|PCDH15|ENSSSCG00000010426|gene_variant|ENSSSCG00000010426|||n.96191147A>G||||||,G|non_coding_transcript_variant|MODIFIER|gene:ENSSSCG00000010426|gene:ENSSSCG00000010426|transcript…
Block2	96205612	0.2	0	0	0.166667	0.16129	0	0	0.0681818	0	0	0.125	0.25	ANN=A|intron_variant|MODIFIER|ENSSSCE00000090962|GENE_ENSSSCE00000090962|transcript|transcript:ENSSSCT00000011410|protein_coding|15/31|c.2054-3419G>A||||||WARNING_TRANSCRIPT_NO_START_CODON,A|intragenic_variant|MODIFIER|PCDH15|ENSSSCG00000010426|gene_variant|ENSSSCG00000010426|||n.96205612G>A||||||,A|non_coding_transcript_variant|MODIFIER|gene:ENSSSCG00000010426|gene:ENSSSCG00000010426|transcript|…
Block2	96227555	0.891026	0	0	0.0648148	0.143617	0	0.0125	0	0.0208333	0.388889	0.05	0.0166667	ANN=C|intron_variant|MODIFIER|ENSSSCE00000090962|GENE_ENSSSCE00000090962|transcript|transcript:ENSSSCT00000011410|protein_coding|20/31|c.2494-1471T>C||||||WARNING_TRANSCRIPT_NO_START_CODON,C|intragenic_variant|MODIFIER|PCDH15|ENSSSCG00000010426|gene_variant|ENSSSCG00000010426|||n.96227555T>C||||||,C|non_coding_transcript_variant|MODIFIER|gene:ENSSSCG00000010426|gene:ENSSSCG00000010426|transcript|…
Block2	96260741	0.884615	0.0227273	0.0178571	0.0727273	0.139785	0	0.0125	0	0.0208333	0.355556	0.05	0.0166667	ANN=G|intron_variant|MODIFIER|ENSSSCE00000090962|GENE_ENSSSCE00000090962|transcript|transcript:ENSSSCT00000011410|protein_coding|23/31|c.2864+7963A>G||||||WARNING_TRANSCRIPT_NO_START_CODON,G|intragenic_variant|MODIFIER|PCDH15|ENSSSCG00000010426|gene_variant|ENSSSCG00000010426|||n.96260741A>G||||||,G|non_coding_transcript_variant|MODIFIER|gene:ENSSSCG00000010426|gene:ENSSSCG00000010426|transcript|…
Block2	96266274	0.878205	0	0	0.0818182	0.143617	0	0.0125	0.00609756	0.0208333	0.455556	0.0666667	0.133333	ANN=C|intron_variant|MODIFIER|ENSSSCE00000090962|GENE_ENSSSCE00000090962|transcript|transcript:ENSSSCT00000011410|protein_coding|23/31|c.2865-9133T>C||||||WARNING_TRANSCRIPT_NO_START_CODON,C|intragenic_variant|MODIFIER|PCDH15|ENSSSCG00000010426|gene_variant|ENSSSCG00000010426|||n.96266274T>C||||||,C|non_coding_transcript_variant|MODIFIER|gene:ENSSSCG00000010426|gene:ENSSSCG00000010426|transcript|…
Block2	96268707	0.897436	0	0	0.0636364	0.148936	0	0.0125	0	0.0208333	0.488889	0.1	0.166667	ANN=A|intron_variant|MODIFIER|ENSSSCE00000090962|GENE_ENSSSCE00000090962|transcript|transcript:ENSSSCT00000011410|protein_coding|23/31|c.2865-6700G>A||||||WARNING_TRANSCRIPT_NO_START_CODON,A|intragenic_variant|MODIFIER|PCDH15|ENSSSCG00000010426|gene_variant|ENSSSCG00000010426|||n.96268707G>A||||||,A|non_coding_transcript_variant|MODIFIER|gene:ENSSSCG00000010426|gene:ENSSSCG00000010426|transcript|…
Block2	96268786	0.910256	0	0	0.0648148	0.150538	0	0.0125	0	0.0208333	0.422222	0.0666667	0.116667	ANN=G|intron_variant|MODIFIER|ENSSSCE00000090962|GENE_ENSSSCE00000090962|transcript|transcript:ENSSSCT00000011410|protein_coding|23/31|c.2865-6621A>G||||||WARNING_TRANSCRIPT_NO_START_CODON,G|intragenic_variant|MODIFIER|PCDH15|ENSSSCG00000010426|gene_variant|ENSSSCG00000010426|||n.96268786A>G||||||,G|non_coding_transcript_variant|MODIFIER|gene:ENSSSCG00000010426|gene:ENSSSCG00000010426|transcript|…
Block2	96268951	0.891026	0	0	0.0727273	0.143617	0	0.0125	0	0.0208333	0.377778	0.05	0.0833333	ANN=G|intron_variant|MODIFIER|ENSSSCE00000090962|GENE_ENSSSCE00000090962|transcript|transcript:ENSSSCT00000011410|protein_coding|23/31|c.2865-6456C>G||||||WARNING_TRANSCRIPT_NO_START_CODON,G|intragenic_variant|MODIFIER|PCDH15|ENSSSCG00000010426|gene_variant|ENSSSCG00000010426|||n.96268951C>G||||||,G|non_coding_transcript_variant|MODIFIER|gene:ENSSSCG00000010426|gene:ENSSSCG00000010426|transcript|…
Block2	96269022	0.891026	0	0	0.0636364	0.150538	0	0.0125	0.00609756	0.0208333	0.422222	0.0833333	0.166667	ANN=T|intron_variant|MODIFIER|ENSSSCE00000090962|GENE_ENSSSCE00000090962|transcript|transcript:ENSSSCT00000011410|protein_coding|23/31|c.2865-6385C>T||||||WARNING_TRANSCRIPT_NO_START_CODON,T|intragenic_variant|MODIFIER|PCDH15|ENSSSCG00000010426|gene_variant|ENSSSCG00000010426|||n.96269022C>T||||||,T|non_coding_transcript_variant|MODIFIER|gene:ENSSSCG00000010426|gene:ENSSSCG00000010426|transcript|…
Block2	96269521	0.884615	0	0	0.0660377	0.145161	0	0.0125	0.00617284	0.0208333	0.431818	0.0833333	0.172414	ANN=C|intron_variant|MODIFIER|ENSSSCE00000090962|GENE_ENSSSCE00000090962|transcript|transcript:ENSSSCT00000011410|protein_coding|23/31|c.2865-5886G>C||||||WARNING_TRANSCRIPT_NO_START_CODON,C|intragenic_variant|MODIFIER|PCDH15|ENSSSCG00000010426|gene_variant|ENSSSCG00000010426|||n.96269521G>C||||||,C|non_coding_transcript_variant|MODIFIER|gene:ENSSSCG00000010426|gene:ENSSSCG00000010426|transcript|…
Block2	96270387	0.897436	0	0	0.0727273	0.152174	0	0.0125	0	0.0208333	0.466667	0.1	0.183333	ANN=T|intron_variant|MODIFIER|ENSSSCE00000090962|GENE_ENSSSCE00000090962|transcript|transcript:ENSSSCT00000011410|protein_coding|23/31|c.2865-5020G>T||||||WARNING_TRANSCRIPT_NO_START_CODON,T|intragenic_variant|MODIFIER|PCDH15|ENSSSCG00000010426|gene_variant|ENSSSCG00000010426|||n.96270387G>T||||||,T|non_coding_transcript_variant|MODIFIER|gene:ENSSSCG00000010426|gene:ENSSSCG00000010426|transcript|…
Block2	96270499	0.884615	0	0	0.0636364	0.146739	0	0.0125	0	0.0208333	0.383721	0.05	0.0833333	ANN=G|intron_variant|MODIFIER|ENSSSCE00000090962|GENE_ENSSSCE00000090962|transcript|transcript:ENSSSCT00000011410|protein_coding|23/31|c.2865-4908A>G||||||WARNING_TRANSCRIPT_NO_START_CODON,G|intragenic_variant|MODIFIER|PCDH15|ENSSSCG00000010426|gene_variant|ENSSSCG00000010426|||n.96270499A>G||||||,G|non_coding_transcript_variant|MODIFIER|gene:ENSSSCG00000010426|gene:ENSSSCG00000010426|transcript|…
Block2	96270524	0.884615	0	0	0.0818182	0.150538	0	0.0125	0	0.0208333	0.455556	0.1	0.166667	ANN=G|intron_variant|MODIFIER|ENSSSCE00000090962|GENE_ENSSSCE00000090962|transcript|transcript:ENSSSCT00000011410|protein_coding|23/31|c.2865-4883A>G||||||WARNING_TRANSCRIPT_NO_START_CODON,G|intragenic_variant|MODIFIER|PCDH15|ENSSSCG00000010426|gene_variant|ENSSSCG00000010426|||n.96270524A>G||||||,G|non_coding_transcript_variant|MODIFIER|gene:ENSSSCG00000010426|gene:ENSSSCG00000010426|transcript|…
Block2	96272037	0.871795	0	0	0.0636364	0.145161	0	0.0125	0	0.0208333	0.465909	0.0833333	0.15	ANN=C|intron_variant|MODIFIER|ENSSSCE00000090962|GENE_ENSSSCE00000090962|transcript|transcript:ENSSSCT00000011410|protein_coding|23/31|c.2865-3370T>C||||||WARNING_TRANSCRIPT_NO_START_CODON,C|intragenic_variant|MODIFIER|PCDH15|ENSSSCG00000010426|gene_variant|ENSSSCG00000010426|||n.96272037T>C||||||,C|non_coding_transcript_variant|MODIFIER|gene:ENSSSCG00000010426|gene:ENSSSCG00000010426|transcript|…
Block2	96272655	0.884615	0	0	0.0636364	0.137363	0	0.0125	0.00609756	0.0208333	0.420455	0.0833333	0.133333	ANN=T|intron_variant|MODIFIER|ENSSSCE00000090962|GENE_ENSSSCE00000090962|transcript|transcript:ENSSSCT00000011410|protein_coding|23/31|c.2865-2752C>T||||||WARNING_TRANSCRIPT_NO_START_CODON,T|intragenic_variant|MODIFIER|PCDH15|ENSSSCG00000010426|gene_variant|ENSSSCG00000010426|||n.96272655C>T||||||,T|non_coding_transcript_variant|MODIFIER|gene:ENSSSCG00000010426|gene:ENSSSCG00000010426|transcript|…
Block2	96272944	0.878205	0	0	0.0636364	0.141304	0	0.0125	0	0.0208333	0.466667	0.1	0.166667	ANN=G|intron_variant|MODIFIER|ENSSSCE00000090962|GENE_ENSSSCE00000090962|transcript|transcript:ENSSSCT00000011410|protein_coding|23/31|c.2865-2463T>G||||||WARNING_TRANSCRIPT_NO_START_CODON,G|intragenic_variant|MODIFIER|PCDH15|ENSSSCG00000010426|gene_variant|ENSSSCG00000010426|||n.96272944T>G||||||,G|non_coding_transcript_variant|MODIFIER|gene:ENSSSCG00000010426|gene:ENSSSCG00000010426|transcript|…
Block2	96273118	0.891026	0	0	0.0727273	0.152174	0	0.0125	0.00595238	0.0208333	0.465909	0.1	0.172414	ANN=T|intron_variant|MODIFIER|ENSSSCE00000090962|GENE_ENSSSCE00000090962|transcript|transcript:ENSSSCT00000011410|protein_coding|23/31|c.2865-2289C>T||||||WARNING_TRANSCRIPT_NO_START_CODON,T|intragenic_variant|MODIFIER|PCDH15|ENSSSCG00000010426|gene_variant|ENSSSCG00000010426|||n.96273118C>T||||||,T|non_coding_transcript_variant|MODIFIER|gene:ENSSSCG00000010426|gene:ENSSSCG00000010426|transcript|…
Block2	96273290	0.884615	0	0	0.0727273	0.154255	0	0.0125	0.00595238	0.0208333	0.433333	0.0833333	0.166667	ANN=A|intron_variant|MODIFIER|ENSSSCE00000090962|GENE_ENSSSCE00000090962|transcript|transcript:ENSSSCT00000011410|protein_coding|23/31|c.2865-2117C>A||||||WARNING_TRANSCRIPT_NO_START_CODON,A|intragenic_variant|MODIFIER|PCDH15|ENSSSCG00000010426|gene_variant|ENSSSCG00000010426|||n.96273290C>A||||||,A|non_coding_transcript_variant|MODIFIER|gene:ENSSSCG00000010426|gene:ENSSSCG00000010426|transcript|…
Block2	96273423	0.878205	0	0	0.0818182	0.150538	0	0.0125	0	0.0208333	0.4	0.05	0.15	ANN=T|intron_variant|MODIFIER|ENSSSCE00000090962|GENE_ENSSSCE00000090962|transcript|transcript:ENSSSCT00000011410|protein_coding|23/31|c.2865-1984C>T||||||WARNING_TRANSCRIPT_NO_START_CODON,T|intragenic_variant|MODIFIER|PCDH15|ENSSSCG00000010426|gene_variant|ENSSSCG00000010426|||n.96273423C>T||||||,T|non_coding_transcript_variant|MODIFIER|gene:ENSSSCG00000010426|gene:ENSSSCG00000010426|transcript|…
Block2	96273542	0.88961	0	0	0.0818182	0.152174	0	0.0125	0.0060241	0.0208333	0.477778	0.0833333	0.2	ANN=G|intron_variant|MODIFIER|ENSSSCE00000090962|GENE_ENSSSCE00000090962|transcript|transcript:ENSSSCT00000011410|protein_coding|23/31|c.2865-1865A>G||||||WARNING_TRANSCRIPT_NO_START_CODON,G|intragenic_variant|MODIFIER|PCDH15|ENSSSCG00000010426|gene_variant|ENSSSCG00000010426|||n.96273542A>G||||||,G|non_coding_transcript_variant|MODIFIER|gene:ENSSSCG00000010426|gene:ENSSSCG00000010426|transcript|…
Block2	96274035	0.897436	0	0	0.0727273	0.148936	0	0.0125	0.00595238	0.0208333	0.488889	0.0666667	0.172414	ANN=A|intron_variant|MODIFIER|ENSSSCE00000090962|GENE_ENSSSCE00000090962|transcript|transcript:ENSSSCT00000011410|protein_coding|23/31|c.2865-1372G>A||||||WARNING_TRANSCRIPT_NO_START_CODON,A|intragenic_variant|MODIFIER|PCDH15|ENSSSCG00000010426|gene_variant|ENSSSCG00000010426|||n.96274035G>A||||||,A|non_coding_transcript_variant|MODIFIER|gene:ENSSSCG00000010426|gene:ENSSSCG00000010426|transcript|…
Block2	96274051	0.88961	0	0	0.0727273	0.148936	0	0.0125	0	0.0208333	0.5	0.0666667	0.166667	ANN=C|intron_variant|MODIFIER|ENSSSCE00000090962|GENE_ENSSSCE00000090962|transcript|transcript:ENSSSCT00000011410|protein_coding|23/31|c.2865-1356T>C||||||WARNING_TRANSCRIPT_NO_START_CODON,C|intragenic_variant|MODIFIER|PCDH15|ENSSSCG00000010426|gene_variant|ENSSSCG00000010426|||n.96274051T>C||||||,C|non_coding_transcript_variant|MODIFIER|gene:ENSSSCG00000010426|gene:ENSSSCG00000010426|transcript|…
Block2	96274185	0.884615	0	0.0178571	0.109091	0.153846	0	0.0125	0.160714	0.291667	0.555556	0.133333	0.714286	ANN=G|intron_variant|MODIFIER|ENSSSCE00000090962|GENE_ENSSSCE00000090962|transcript|transcript:ENSSSCT00000011410|protein_coding|23/31|c.2865-1222T>G||||||WARNING_TRANSCRIPT_NO_START_CODON,G|intragenic_variant|MODIFIER|PCDH15|ENSSSCG00000010426|gene_variant|ENSSSCG00000010426|||n.96274185T>G||||||,G|non_coding_transcript_variant|MODIFIER|gene:ENSSSCG00000010426|gene:ENSSSCG00000010426|transcript|…
Block2	96274659	0.878205	0	0	0.0754717	0.132979	0	0.0125	0	0.0208333	0.375	0.0357143	0.0517241	ANN=G|intron_variant|MODIFIER|ENSSSCE00000090962|GENE_ENSSSCE00000090962|transcript|transcript:ENSSSCT00000011410|protein_coding|23/31|c.2865-748A>G||||||WARNING_TRANSCRIPT_NO_START_CODON,G|intragenic_variant|MODIFIER|PCDH15|ENSSSCG00000010426|gene_variant|ENSSSCG00000010426|||n.96274659A>G||||||,G|non_coding_transcript_variant|MODIFIER|gene:ENSSSCG00000010426|gene:ENSSSCG00000010426|transcript|E…
Block2	96275077	0.891026	0	0	0.0727273	0.150538	0	0.0125	0.0952381	0.0208333	0.477778	0.116667	0.258621	ANN=G|intron_variant|MODIFIER|ENSSSCE00000090962|GENE_ENSSSCE00000090962|transcript|transcript:ENSSSCT00000011410|protein_coding|23/31|c.2865-330A>G||||||WARNING_TRANSCRIPT_NO_START_CODON,G|intragenic_variant|MODIFIER|PCDH15|ENSSSCG00000010426|gene_variant|ENSSSCG00000010426|||n.96275077A>G||||||,G|non_coding_transcript_variant|MODIFIER|gene:ENSSSCG00000010426|gene:ENSSSCG00000010426|transcript|E…
Block2	96276608	0.891026	0	0	0.0727273	0.143617	0	0.0125	0.0060241	0.0208333	0.477778	0.0833333	0.2	ANN=T|intron_variant|MODIFIER|ENSSSCE00000090962|GENE_ENSSSCE00000090962|transcript|transcript:ENSSSCT00000011410|protein_coding|24/31|c.2975-816C>T||||||WARNING_TRANSCRIPT_NO_START_CODON,T|intragenic_variant|MODIFIER|PCDH15|ENSSSCG00000010426|gene_variant|ENSSSCG00000010426|||n.96276608C>T||||||,T|non_coding_transcript_variant|MODIFIER|gene:ENSSSCG00000010426|gene:ENSSSCG00000010426|transcript|E…
Block2	96280225	0.884615	0	0.0178571	0.109091	0.155914	0	0.0125	0.174699	0.291667	0.534091	0.166667	0.716667	ANN=T|intron_variant|MODIFIER|ENSSSCE00000090962|GENE_ENSSSCE00000090962|transcript|transcript:ENSSSCT00000011410|protein_coding|25/31|c.3115+2661C>T||||||WARNING_TRANSCRIPT_NO_START_CODON,T|intragenic_variant|MODIFIER|PCDH15|ENSSSCG00000010426|gene_variant|ENSSSCG00000010426|||n.96280225C>T||||||,T|non_coding_transcript_variant|MODIFIER|gene:ENSSSCG00000010426|gene:ENSSSCG00000010426|transcript|…
Block2	96280941	0.876623	0	0.0535714	0.118182	0.18617	0.0384615	0.0125	0.166667	0.291667	0.566667	0.15	0.716667	ANN=C|intron_variant|MODIFIER|ENSSSCE00000090962|GENE_ENSSSCE00000090962|transcript|transcript:ENSSSCT00000011410|protein_coding|25/31|c.3115+3377G>C||||||WARNING_TRANSCRIPT_NO_START_CODON,C|intragenic_variant|MODIFIER|PCDH15|ENSSSCG00000010426|gene_variant|ENSSSCG00000010426|||n.96280941G>C||||||,C|non_coding_transcript_variant|MODIFIER|gene:ENSSSCG00000010426|gene:ENSSSCG00000010426|transcript|…
Block2	96284858	0.883117	0	0	0.1	0.159574	0	0.0125	0.160714	0.291667	0.555556	0.116667	0.733333	ANN=A|intron_variant|MODIFIER|ENSSSCE00000090962|GENE_ENSSSCE00000090962|transcript|transcript:ENSSSCT00000011410|protein_coding|25/31|c.3115+7294G>A||||||WARNING_TRANSCRIPT_NO_START_CODON,A|intragenic_variant|MODIFIER|PCDH15|ENSSSCG00000010426|gene_variant|ENSSSCG00000010426|||n.96284858G>A||||||,A|non_coding_transcript_variant|MODIFIER|gene:ENSSSCG00000010426|gene:ENSSSCG00000010426|transcript|…
Block2	96306650	0.884615	0	0	0.109091	0.139785	0	0.0125	0	0.0208333	0.344444	0.05	0.0166667	ANN=G|intron_variant|MODIFIER|ENSSSCE00000090962|GENE_ENSSSCE00000090962|transcript|transcript:ENSSSCT00000011410|protein_coding|26/31|c.3243+1963A>G||||||WARNING_TRANSCRIPT_NO_START_CODON,G|intragenic_variant|MODIFIER|PCDH15|ENSSSCG00000010426|gene_variant|ENSSSCG00000010426|||n.96306650A>G||||||,G|non_coding_transcript_variant|MODIFIER|gene:ENSSSCG00000010426|gene:ENSSSCG00000010426|transcript|…
Block2	96316013	0.878205	0	0	0.109091	0.143617	0	0.0125	0	0.0208333	0.377778	0.0666667	0.0166667	ANN=C|intron_variant|MODIFIER|ENSSSCE00000090962|GENE_ENSSSCE00000090962|transcript|transcript:ENSSSCT00000011410|protein_coding|26/31|c.3243+11326T>C||||||WARNING_TRANSCRIPT_NO_START_CODON,C|intragenic_variant|MODIFIER|PCDH15|ENSSSCG00000010426|gene_variant|ENSSSCG00000010426|||n.96316013T>C||||||,C|non_coding_transcript_variant|MODIFIER|gene:ENSSSCG00000010426|gene:ENSSSCG00000010426|transcript…
Block2	96321619	0.884615	0.0227273	0	0.109091	0.138298	0	0.0125	0	0.0208333	0.344444	0.0333333	0.0172414	ANN=T|intron_variant|MODIFIER|ENSSSCE00000090962|GENE_ENSSSCE00000090962|transcript|transcript:ENSSSCT00000011410|protein_coding|26/31|c.3244-13651G>T||||||WARNING_TRANSCRIPT_NO_START_CODON,T|intragenic_variant|MODIFIER|PCDH15|ENSSSCG00000010426|gene_variant|ENSSSCG00000010426|||n.96321619G>T||||||,T|non_coding_transcript_variant|MODIFIER|gene:ENSSSCG00000010426|gene:ENSSSCG00000010426|transcript…
Block2	96347739	0.891026	0	0	0.1	0.154255	0	0.0125	0	0.0208333	0.411111	0.0666667	0.0333333	ANN=T|intron_variant|MODIFIER|ENSSSCE00000090962|GENE_ENSSSCE00000090962|transcript|transcript:ENSSSCT00000011410|protein_coding|28/31|c.3548+2054A>T||||||WARNING_TRANSCRIPT_NO_START_CODON,T|intragenic_variant|MODIFIER|PCDH15|ENSSSCG00000010426|gene_variant|ENSSSCG00000010426|||n.96347739A>T||||||,T|non_coding_transcript_variant|MODIFIER|gene:ENSSSCG00000010426|gene:ENSSSCG00000010426|transcript|…
Block2	96351111	0.903846	0	0	0.118182	0.159574	0	0.0125	0	0.0208333	0.422222	0.0666667	0.0333333	ANN=C|intron_variant|MODIFIER|ENSSSCE00000090962|GENE_ENSSSCE00000090962|transcript|transcript:ENSSSCT00000011410|protein_coding|28/31|c.3548+5426T>C||||||WARNING_TRANSCRIPT_NO_START_CODON,C|intragenic_variant|MODIFIER|PCDH15|ENSSSCG00000010426|gene_variant|ENSSSCG00000010426|||n.96351111T>C||||||,C|non_coding_transcript_variant|MODIFIER|gene:ENSSSCG00000010426|gene:ENSSSCG00000010426|transcript|…
Block2	96351355	0.891026	0	0	0.109091	0.148936	0	0.0125	0	0.0208333	0.444444	0.0833333	0.15	ANN=C|intron_variant|MODIFIER|ENSSSCE00000090962|GENE_ENSSSCE00000090962|transcript|transcript:ENSSSCT00000011410|protein_coding|28/31|c.3548+5670A>C||||||WARNING_TRANSCRIPT_NO_START_CODON,C|intragenic_variant|MODIFIER|PCDH15|ENSSSCG00000010426|gene_variant|ENSSSCG00000010426|||n.96351355A>C||||||,C|non_coding_transcript_variant|MODIFIER|gene:ENSSSCG00000010426|gene:ENSSSCG00000010426|transcript|…
Block2	96355065	0.884615	0	0	0.109091	0.154255	0	0.0125	0	0.0208333	0.433333	0.0666667	0.0333333	ANN=A|intron_variant|MODIFIER|ENSSSCE00000090962|GENE_ENSSSCE00000090962|transcript|transcript:ENSSSCT00000011410|protein_coding|28/31|c.3549-2059G>A||||||WARNING_TRANSCRIPT_NO_START_CODON,A|intragenic_variant|MODIFIER|PCDH15|ENSSSCG00000010426|gene_variant|ENSSSCG00000010426|||n.96355065G>A||||||,A|non_coding_transcript_variant|MODIFIER|gene:ENSSSCG00000010426|gene:ENSSSCG00000010426|transcript|…
Block2	96362142	0.896104	0	0	0.0943396	0.168478	0	0.0125	0	0.0208333	0.4	0.0833333	0.037037	ANN=T|intron_variant|MODIFIER|ENSSSCE00000090962|GENE_ENSSSCE00000090962|transcript|transcript:ENSSSCT00000011410|protein_coding|29/31|c.3726-1207C>T||||||WARNING_TRANSCRIPT_NO_START_CODON,T|intragenic_variant|MODIFIER|PCDH15|ENSSSCG00000010426|gene_variant|ENSSSCG00000010426|||n.96362142C>T||||||,T|non_coding_transcript_variant|MODIFIER|gene:ENSSSCG00000010426|gene:ENSSSCG00000010426|transcript|…
Block2	96370513	0.878205	0	0	0.0727273	0.132979	0	0.0125	0	0.0208333	0.344444	0.05	0	ANN=A|intron_variant|MODIFIER|ENSSSCE00000090962|GENE_ENSSSCE00000090962|transcript|transcript:ENSSSCT00000011410|protein_coding|31/31|c.4098-537G>A||||||WARNING_TRANSCRIPT_NO_START_CODON,A|intragenic_variant|MODIFIER|PCDH15|ENSSSCG00000010426|gene_variant|ENSSSCG00000010426|||n.96370513G>A||||||,A|non_coding_transcript_variant|MODIFIER|gene:ENSSSCG00000010426|gene:ENSSSCG00000010426|transcript|E…
Block2	96373438	0.883117	0	0	0.109091	0.154255	0	0.0125	0	0.0208333	0.422222	0.0833333	0.0333333	ANN=G|downstream_gene_variant|MODIFIER|gene:ENSSSCG00000010426|gene:ENSSSCG00000010426|transcript|ENSSSCT00000011410|protein_coding||c.*906C>G|||||906|WARNING_TRANSCRIPT_NO_START_CODON,G|downstream_gene_variant|MODIFIER|ENSSSCE00000090962|GENE_ENSSSCE00000090962|transcript|transcript:ENSSSCT00000011410|protein_coding||c.*906C>G|||||906|WARNING_TRANSCRIPT_NO_START_CODON,G|intergenic_region|MODIFIE…
Block2	96376091	0.884615	0	0	0.101852	0.148936	0	0.0125	0	0.0208333	0.411111	0.0666667	0.0344828	ANN=A|downstream_gene_variant|MODIFIER|gene:ENSSSCG00000010426|gene:ENSSSCG00000010426|transcript|ENSSSCT00000011410|protein_coding||c.*3559G>A|||||3559|WARNING_TRANSCRIPT_NO_START_CODON,A|downstream_gene_variant|MODIFIER|ENSSSCE00000090962|GENE_ENSSSCE00000090962|transcript|transcript:ENSSSCT00000011410|protein_coding||c.*3559G>A|||||3559|WARNING_TRANSCRIPT_NO_START_CODON,A|intergenic_region|MOD…
Block2	96376218	0.883117	0	0	0.109091	0.16129	0	0.0125	0	0.0208333	0.409091	0.0666667	0.0333333	ANN=G|downstream_gene_variant|MODIFIER|gene:ENSSSCG00000010426|gene:ENSSSCG00000010426|transcript|ENSSSCT00000011410|protein_coding||c.*3686A>G|||||3686|WARNING_TRANSCRIPT_NO_START_CODON,G|downstream_gene_variant|MODIFIER|ENSSSCE00000090962|GENE_ENSSSCE00000090962|transcript|transcript:ENSSSCT00000011410|protein_coding||c.*3686A>G|||||3686|WARNING_TRANSCRIPT_NO_START_CODON,G|intergenic_region|MOD…
Block2	96378544	0.87013	0	0	0.127273	0.164894	0	0.0125	0	0.0208333	0.422222	0.0666667	0.0344828	ANN=C|intergenic_region|MODIFIER|PCDH15-ENSSSCE00000331743|ENSSSCG00000010426-GENE_ENSSSCE00000331743|intergenic_region|ENSSSCG00000010426-GENE_ENSSSCE00000331743|||n.96378544T>C||||||
Block2	96386141	0.878205	0	0	0.109091	0.152174	0	0.0125	0	0.0208333	0.433333	0.0666667	0.0333333	ANN=C|intergenic_region|MODIFIER|PCDH15-ENSSSCE00000331743|ENSSSCG00000010426-GENE_ENSSSCE00000331743|intergenic_region|ENSSSCG00000010426-GENE_ENSSSCE00000331743|||n.96386141T>C||||||
Block2	96386487	0.878205	0	0	0.109091	0.154255	0	0.0125	0	0.0208333	0.411111	0.1	0.0344828	ANN=G|intergenic_region|MODIFIER|PCDH15-ENSSSCE00000331743|ENSSSCG00000010426-GENE_ENSSSCE00000331743|intergenic_region|ENSSSCG00000010426-GENE_ENSSSCE00000331743|||n.96386487C>G||||||
Block2	96389277	0.873333	0	0	0.118182	0.155556	0	0.0125	0	0.0208333	0.433333	0.0833333	0.0714286	ANN=T|intergenic_region|MODIFIER|PCDH15-ENSSSCE00000331743|ENSSSCG00000010426-GENE_ENSSSCE00000331743|intergenic_region|ENSSSCG00000010426-GENE_ENSSSCE00000331743|||n.96389277C>T||||||
Block2	96392616	0.878205	0	0	0.0833333	0.159341	0	0.0125	0	0.0208333	0.443182	0.0666667	0.0689655	ANN=A|intergenic_region|MODIFIER|PCDH15-ENSSSCE00000331743|ENSSSCG00000010426-GENE_ENSSSCE00000331743|intergenic_region|ENSSSCG00000010426-GENE_ENSSSCE00000331743|||n.96392616G>A||||||
Block2	96393878	0.878205	0	0	0.1	0.175532	0	0.0125	0	0.0208333	0.454545	0.0833333	0.0666667	ANN=G|intergenic_region|MODIFIER|PCDH15-ENSSSCE00000331743|ENSSSCG00000010426-GENE_ENSSSCE00000331743|intergenic_region|ENSSSCG00000010426-GENE_ENSSSCE00000331743|||n.96393878C>G||||||
Block2	96396670	0.858974	0	0	0.1	0.159341	0	0.0125	0	0.0208333	0.411111	0.05	0.0166667	ANN=G|intergenic_region|MODIFIER|PCDH15-ENSSSCE00000331743|ENSSSCG00000010426-GENE_ENSSSCE00000331743|intergenic_region|ENSSSCG00000010426-GENE_ENSSSCE00000331743|||n.96396670A>G||||||
Block2	96396935	0.878205	0	0	0.1	0.154255	0	0.0125	0	0.0208333	0.444444	0.0666667	0.0666667	ANN=T|intergenic_region|MODIFIER|PCDH15-ENSSSCE00000331743|ENSSSCG00000010426-GENE_ENSSSCE00000331743|intergenic_region|ENSSSCG00000010426-GENE_ENSSSCE00000331743|||n.96396935A>T||||||
Block2	96408063	0.878205	0	0	0.109091	0.159574	0	0.0125	0.00595238	0.0208333	0.522222	0.1	0.15	ANN=A|intergenic_region|MODIFIER|PCDH15-ENSSSCE00000331743|ENSSSCG00000010426-GENE_ENSSSCE00000331743|intergenic_region|ENSSSCG00000010426-GENE_ENSSSCE00000331743|||n.96408063C>A||||||
Block2	96414273	0.858974	0.0227273	0	0.1	0.154255	0	0.0125	0.00595238	0.0208333	0.5	0.116667	0.15	ANN=A|intergenic_region|MODIFIER|PCDH15-ENSSSCE00000331743|ENSSSCG00000010426-GENE_ENSSSCE00000331743|intergenic_region|ENSSSCG00000010426-GENE_ENSSSCE00000331743|||n.96414273G>A||||||
Block2	96415491	0.878205	0	0	0.109091	0.159574	0	0.0125	0	0.0208333	0.534091	0.12069	0.216667	ANN=A|intergenic_region|MODIFIER|PCDH15-ENSSSCE00000331743|ENSSSCG00000010426-GENE_ENSSSCE00000331743|intergenic_region|ENSSSCG00000010426-GENE_ENSSSCE00000331743|||n.96415491G>A||||||
Block2	96418537	0.883117	0	0	0.109091	0.159574	0	0.0125	0.00595238	0.0208333	0.5	0.0833333	0.166667	ANN=C|intergenic_region|MODIFIER|PCDH15-ENSSSCE00000331743|ENSSSCG00000010426-GENE_ENSSSCE00000331743|intergenic_region|ENSSSCG00000010426-GENE_ENSSSCE00000331743|||n.96418537A>C||||||
Block3	96472947	0.876623	0.590909	0.607143	0.409091	0.335106	0	0.0125	0.630952	0.645833	0.366667	0.689655	0.206897	ANN=C|intergenic_region|MODIFIER|PCDH15-ENSSSCE00000331743|ENSSSCG00000010426-GENE_ENSSSCE00000331743|intergenic_region|ENSSSCG00000010426-GENE_ENSSSCE00000331743|||n.96472947T>C||||||
Block3	96474977	0.902597	0.636364	0.557692	0.4	0.345745	0	0.0125	0.670732	0.645833	0.409091	0.733333	0.2	ANN=T|intergenic_region|MODIFIER|PCDH15-ENSSSCE00000331743|ENSSSCG00000010426-GENE_ENSSSCE00000331743|intergenic_region|ENSSSCG00000010426-GENE_ENSSSCE00000331743|||n.96474977C>T||||||
Block3	96475839	0.910256	0.636364	0.589286	0.4	0.324468	0	0.0125	0.571429	0.375	0.288889	0.666667	0.0172414	ANN=A|intergenic_region|MODIFIER|PCDH15-ENSSSCE00000331743|ENSSSCG00000010426-GENE_ENSSSCE00000331743|intergenic_region|ENSSSCG00000010426-GENE_ENSSSCE00000331743|||n.96475839T>A||||||
Block3	96476683	0.903846	0.659091	0.571429	0.436364	0.351064	0	0.0125	0.69375	0.645833	0.466667	0.783333	0.241379	ANN=T|intergenic_region|MODIFIER|PCDH15-ENSSSCE00000331743|ENSSSCG00000010426-GENE_ENSSSCE00000331743|intergenic_region|ENSSSCG00000010426-GENE_ENSSSCE00000331743|||n.96476683C>T||||||
Block3	96478677	0.878205	0	0	0	0	0	0	0	0.0208333	0	0.0166667	0	ANN=G|intergenic_region|MODIFIER|PCDH15-ENSSSCE00000331743|ENSSSCG00000010426-GENE_ENSSSCE00000331743|intergenic_region|ENSSSCG00000010426-GENE_ENSSSCE00000331743|||n.96478677A>G||||||
Block3	96480311	0.903846	0.636364	0.607143	0.416667	0.319149	0	0.0125	0.672619	0.645833	0.411111	0.716667	0.2	ANN=A|intergenic_region|MODIFIER|PCDH15-ENSSSCE00000331743|ENSSSCG00000010426-GENE_ENSSSCE00000331743|intergenic_region|ENSSSCG00000010426-GENE_ENSSSCE00000331743|||n.96480311G>A||||||
Block3	96481422	0.891026	0.636364	0.625	0.4	0.319149	0	0.0125	0.666667	0.645833	0.4	0.75	0.206897	ANN=T|intergenic_region|MODIFIER|PCDH15-ENSSSCE00000331743|ENSSSCG00000010426-GENE_ENSSSCE00000331743|intergenic_region|ENSSSCG00000010426-GENE_ENSSSCE00000331743|||n.96481422A>T||||||
Block3	96482048	0.903846	0.636364	0.589286	0.398148	0.329787	0	0.0125	0.678571	0.645833	0.388889	0.733333	0.183333	ANN=C|intergenic_region|MODIFIER|PCDH15-ENSSSCE00000331743|ENSSSCG00000010426-GENE_ENSSSCE00000331743|intergenic_region|ENSSSCG00000010426-GENE_ENSSSCE00000331743|||n.96482048T>C||||||
Block3	96484153	0.903846	0.636364	0.589286	0.4	0.329787	0	0.0125	0.672619	0.645833	0.397727	0.7	0.25	ANN=G|intergenic_region|MODIFIER|PCDH15-ENSSSCE00000331743|ENSSSCG00000010426-GENE_ENSSSCE00000331743|intergenic_region|ENSSSCG00000010426-GENE_ENSSSCE00000331743|||n.96484153A>G||||||
Block3	96487500	0.910256	0.636364	0.589286	0.390909	0.329787	0	0.0125	0.660714	0.645833	0.411111	0.716667	0.206897	ANN=A|intergenic_region|MODIFIER|PCDH15-ENSSSCE00000331743|ENSSSCG00000010426-GENE_ENSSSCE00000331743|intergenic_region|ENSSSCG00000010426-GENE_ENSSSCE00000331743|||n.96487500G>A||||||
Block3	96487584	0.916667	0.636364	0.571429	0.409091	0.324468	0	0.0125	0.672619	0.645833	0.444444	0.716667	0.183333	ANN=A|intergenic_region|MODIFIER|PCDH15-ENSSSCE00000331743|ENSSSCG00000010426-GENE_ENSSSCE00000331743|intergenic_region|ENSSSCG00000010426-GENE_ENSSSCE00000331743|||n.96487584G>A||||||
Block3	96498799	0.903846	0.636364	0.592593	0.390909	0.324468	0	0.0125	0.668675	0.645833	0.455556	0.733333	0.206897	ANN=A|intergenic_region|MODIFIER|PCDH15-ENSSSCE00000331743|ENSSSCG00000010426-GENE_ENSSSCE00000331743|intergenic_region|ENSSSCG00000010426-GENE_ENSSSCE00000331743|||n.96498799G>A||||||
Block3	96499926	0.916667	0.613636	0.62963	0.4	0.324176	0	0.0125	0.707317	0.75	0.444444	0.733333	0.293103	ANN=A|intergenic_region|MODIFIER|PCDH15-ENSSSCE00000331743|ENSSSCG00000010426-GENE_ENSSSCE00000331743|intergenic_region|ENSSSCG00000010426-GENE_ENSSSCE00000331743|||n.96499926G>A||||||
Block3	96503303	0.903846	0.636364	0.589286	0.4	0.329787	0	0.0125	0.666667	0.645833	0.388889	0.733333	0.25	ANN=A|intergenic_region|MODIFIER|PCDH15-ENSSSCE00000331743|ENSSSCG00000010426-GENE_ENSSSCE00000331743|intergenic_region|ENSSSCG00000010426-GENE_ENSSSCE00000331743|||n.96503303G>A||||||
Block3	96504189	0.910256	0.636364	0.589286	0.409091	0.324468	0	0.0125	0.178571	0.166667	0.211111	0.566667	0.0666667	ANN=C|intergenic_region|MODIFIER|PCDH15-ENSSSCE00000331743|ENSSSCG00000010426-GENE_ENSSSCE00000331743|intergenic_region|ENSSSCG00000010426-GENE_ENSSSCE00000331743|||n.96504189T>C||||||
Block3	96519245	0.910256	0.636364	0.589286	0.427273	0.351064	0	0.0125	0.357143	0.166667	0.318182	0.633333	0.216667	ANN=G|intergenic_region|MODIFIER|PCDH15-ENSSSCE00000331743|ENSSSCG00000010426-GENE_ENSSSCE00000331743|intergenic_region|ENSSSCG00000010426-GENE_ENSSSCE00000331743|||n.96519245T>G||||||
Block3	96519382	0.903846	0.636364	0.589286	0.427273	0.329787	0	0.0125	0.357143	0.166667	0.288889	0.633333	0.206897	ANN=T|intergenic_region|MODIFIER|PCDH15-ENSSSCE00000331743|ENSSSCG00000010426-GENE_ENSSSCE00000331743|intergenic_region|ENSSSCG00000010426-GENE_ENSSSCE00000331743|||n.96519382A>T||||||
Block3	96519487	0.891026	0.636364	0.607143	0.427273	0.340426	0	0.0125	0.357143	0.166667	0.288889	0.633333	0.216667	ANN=A|intergenic_region|MODIFIER|PCDH15-ENSSSCE00000331743|ENSSSCG00000010426-GENE_ENSSSCE00000331743|intergenic_region|ENSSSCG00000010426-GENE_ENSSSCE00000331743|||n.96519487G>A||||||
Block3	96520047	0.909091	0.636364	0.589286	0.427273	0.351064	0	0.0125	0.357143	0.166667	0.288889	0.62069	0.183333	ANN=G|intergenic_region|MODIFIER|PCDH15-ENSSSCE00000331743|ENSSSCG00000010426-GENE_ENSSSCE00000331743|intergenic_region|ENSSSCG00000010426-GENE_ENSSSCE00000331743|||n.96520047A>G||||||
Block3	96520216	0.910256	0.659091	0.607143	0.436364	0.367021	0	0.0125	0.363095	0.166667	0.3	0.633333	0.233333	ANN=A|intergenic_region|MODIFIER|PCDH15-ENSSSCE00000331743|ENSSSCG00000010426-GENE_ENSSSCE00000331743|intergenic_region|ENSSSCG00000010426-GENE_ENSSSCE00000331743|||n.96520216G>A||||||
Block3	96520240	0.909091	0.636364	0.576923	0.436364	0.356383	0	0.0125	0.35119	0.166667	0.311111	0.616667	0.25	ANN=A|intergenic_region|MODIFIER|PCDH15-ENSSSCE00000331743|ENSSSCG00000010426-GENE_ENSSSCE00000331743|intergenic_region|ENSSSCG00000010426-GENE_ENSSSCE00000331743|||n.96520240G>A||||||
Block3	96520571	0.903846	0.659091	0.589286	0.435185	0.335106	0	0.0125	0.357143	0.166667	0.288889	0.633333	0.216667	ANN=T|intergenic_region|MODIFIER|PCDH15-ENSSSCE00000331743|ENSSSCG00000010426-GENE_ENSSSCE00000331743|intergenic_region|ENSSSCG00000010426-GENE_ENSSSCE00000331743|||n.96520571C>T||||||
Block3	96521073	0.903846	0.636364	0.589286	0.427273	0.335106	0	0.0125	0.35119	0.166667	0.277778	0.65	0.2	ANN=A|intergenic_region|MODIFIER|PCDH15-ENSSSCE00000331743|ENSSSCG00000010426-GENE_ENSSSCE00000331743|intergenic_region|ENSSSCG00000010426-GENE_ENSSSCE00000331743|||n.96521073C>A||||||
Block3	96521166	0.916667	0.636364	0.589286	0.436364	0.351064	0	0.0125	0.363095	0.166667	0.288889	0.633333	0.233333	ANN=C|intergenic_region|MODIFIER|PCDH15-ENSSSCE00000331743|ENSSSCG00000010426-GENE_ENSSSCE00000331743|intergenic_region|ENSSSCG00000010426-GENE_ENSSSCE00000331743|||n.96521166T>C||||||
Block3	96521209	0.903846	0.636364	0.607143	0.436364	0.356383	0	0.0125	0.357143	0.166667	0.288889	0.633333	0.216667	ANN=A|intergenic_region|MODIFIER|PCDH15-ENSSSCE00000331743|ENSSSCG00000010426-GENE_ENSSSCE00000331743|intergenic_region|ENSSSCG00000010426-GENE_ENSSSCE00000331743|||n.96521209C>A||||||
Block3	96521405	0.922078	0.636364	0.589286	0.444444	0.329787	0	0.0125	0.371951	0.166667	0.311111	0.633333	0.206897	ANN=T|intergenic_region|MODIFIER|PCDH15-ENSSSCE00000331743|ENSSSCG00000010426-GENE_ENSSSCE00000331743|intergenic_region|ENSSSCG00000010426-GENE_ENSSSCE00000331743|||n.96521405C>T||||||
Block3	96521460	0.910256	0.659091	0.625	0.436364	0.345745	0	0.0125	0.378049	0.166667	0.3	0.65	0.224138	ANN=G|intergenic_region|MODIFIER|PCDH15-ENSSSCE00000331743|ENSSSCG00000010426-GENE_ENSSSCE00000331743|intergenic_region|ENSSSCG00000010426-GENE_ENSSSCE00000331743|||n.96521460A>G||||||
Block3	96521566	0.910256	0.636364	0.571429	0.436364	0.329787	0	0.0125	0.365854	0.166667	0.288889	0.633333	0.224138	ANN=C|intergenic_region|MODIFIER|PCDH15-ENSSSCE00000331743|ENSSSCG00000010426-GENE_ENSSSCE00000331743|intergenic_region|ENSSSCG00000010426-GENE_ENSSSCE00000331743|||n.96521566T>C||||||
Block3	96521788	0.903846	0.613636	0.589286	0.4	0.333333	0	0.0125	0.25	0.125	0.22093	0.416667	0.0344828	ANN=A|intergenic_region|MODIFIER|PCDH15-ENSSSCE00000331743|ENSSSCG00000010426-GENE_ENSSSCE00000331743|intergenic_region|ENSSSCG00000010426-GENE_ENSSSCE00000331743|||n.96521788G>A||||||
Block3	96521900	0.883117	0.636364	0.589286	0.427273	0.351064	0	0.0125	0.357143	0.166667	0.3	0.633333	0.216667	ANN=G|intergenic_region|MODIFIER|PCDH15-ENSSSCE00000331743|ENSSSCG00000010426-GENE_ENSSSCE00000331743|intergenic_region|ENSSSCG00000010426-GENE_ENSSSCE00000331743|||n.96521900A>G||||||
Block3	96521950	0.903846	0.636364	0.607143	0.436364	0.351064	0	0.0125	0.361446	0.166667	0.3	0.616667	0.216667	ANN=C|intergenic_region|MODIFIER|PCDH15-ENSSSCE00000331743|ENSSSCG00000010426-GENE_ENSSSCE00000331743|intergenic_region|ENSSSCG00000010426-GENE_ENSSSCE00000331743|||n.96521950T>C||||||
Block3	96522025	0.896104	0.636364	0.589286	0.436364	0.345745	0	0.0125	0.357143	0.166667	0.322222	0.616667	0.216667	ANN=C|intergenic_region|MODIFIER|PCDH15-ENSSSCE00000331743|ENSSSCG00000010426-GENE_ENSSSCE00000331743|intergenic_region|ENSSSCG00000010426-GENE_ENSSSCE00000331743|||n.96522025T>C||||||
Block3	96522053	0.902597	0.613636	0.589286	0.436364	0.345745	0	0.0125	0.357143	0.166667	0.311111	0.633333	0.2	ANN=A|intergenic_region|MODIFIER|PCDH15-ENSSSCE00000331743|ENSSSCG00000010426-GENE_ENSSSCE00000331743|intergenic_region|ENSSSCG00000010426-GENE_ENSSSCE00000331743|||n.96522053G>A||||||
Block3	96522490	0.910256	0.636364	0.607143	0.436364	0.340426	0	0.0125	0.355422	0.166667	0.306818	0.633333	0.233333	ANN=T|intergenic_region|MODIFIER|PCDH15-ENSSSCE00000331743|ENSSSCG00000010426-GENE_ENSSSCE00000331743|intergenic_region|ENSSSCG00000010426-GENE_ENSSSCE00000331743|||n.96522490C>T||||||
Block3	96522763	0.916667	0.636364	0.607143	0.436364	0.335106	0	0.0125	0.343373	0.166667	0.3	0.633333	0.216667	ANN=T|intergenic_region|MODIFIER|PCDH15-ENSSSCE00000331743|ENSSSCG00000010426-GENE_ENSSSCE00000331743|intergenic_region|ENSSSCG00000010426-GENE_ENSSSCE00000331743|||n.96522763C>T||||||
Block3	96522959	0.910256	0.636364	0.592593	0.436364	0.351064	0	0.0125	0.349398	0.166667	0.3	0.616667	0.216667	ANN=C|intergenic_region|MODIFIER|PCDH15-ENSSSCE00000331743|ENSSSCG00000010426-GENE_ENSSSCE00000331743|intergenic_region|ENSSSCG00000010426-GENE_ENSSSCE00000331743|||n.96522959A>C||||||
Block3	96523786	0.915584	0.636364	0.607143	0.435185	0.345745	0	0.0125	0.355422	0.166667	0.318182	0.633333	0.216667	ANN=G|intergenic_region|MODIFIER|PCDH15-ENSSSCE00000331743|ENSSSCG00000010426-GENE_ENSSSCE00000331743|intergenic_region|ENSSSCG00000010426-GENE_ENSSSCE00000331743|||n.96523786A>G||||||
Block3	96523926	0.910256	0.636364	0.607143	0.454545	0.340426	0	0.0125	0.355422	0.166667	0.288889	0.633333	0.224138	ANN=G|intergenic_region|MODIFIER|PCDH15-ENSSSCE00000331743|ENSSSCG00000010426-GENE_ENSSSCE00000331743|intergenic_region|ENSSSCG00000010426-GENE_ENSSSCE00000331743|||n.96523926A>G||||||
Block3	96524686	0.915584	0.636364	0.607143	0.444444	0.331522	0	0.0125	0.36747	0.166667	0.288889	0.666667	0.216667	ANN=T|intergenic_region|MODIFIER|PCDH15-ENSSSCE00000331743|ENSSSCG00000010426-GENE_ENSSSCE00000331743|intergenic_region|ENSSSCG00000010426-GENE_ENSSSCE00000331743|||n.96524686C>T||||||
Block3	96525337	0.910256	0.636364	0.589286	0.454545	0.340426	0	0.0125	0.361446	0.166667	0.288889	0.633333	0.233333	ANN=G|intergenic_region|MODIFIER|PCDH15-ENSSSCE00000331743|ENSSSCG00000010426-GENE_ENSSSCE00000331743|intergenic_region|ENSSSCG00000010426-GENE_ENSSSCE00000331743|||n.96525337T>G||||||
Block3	96525681	0.903846	0.636364	0.611111	0.4	0.324468	0	0.0125	0.246988	0.166667	0.211111	0.566667	0.0666667	ANN=G|intergenic_region|MODIFIER|PCDH15-ENSSSCE00000331743|ENSSSCG00000010426-GENE_ENSSSCE00000331743|intergenic_region|ENSSSCG00000010426-GENE_ENSSSCE00000331743|||n.96525681A>G||||||
Block3	96526282	0.910256	0.636364	0.571429	0.4	0.324468	0	0.0125	0.327381	0.166667	0.233333	0.45	0.133333	ANN=T|intergenic_region|MODIFIER|PCDH15-ENSSSCE00000331743|ENSSSCG00000010426-GENE_ENSSSCE00000331743|intergenic_region|ENSSSCG00000010426-GENE_ENSSSCE00000331743|||n.96526282C>T||||||
Block3	96526419	0.910256	0.636364	0.571429	0.409091	0.319149	0	0.0125	0.331325	0.166667	0.215909	0.45	0.0689655	ANN=T|intergenic_region|MODIFIER|PCDH15-ENSSSCE00000331743|ENSSSCG00000010426-GENE_ENSSSCE00000331743|intergenic_region|ENSSSCG00000010426-GENE_ENSSSCE00000331743|||n.96526419A>T||||||
Block3	96532416	0.910256	0.659091	0.607143	0.390909	0.324468	0	0.0125	0.244048	0.125	0.222222	0.5	0.0666667	ANN=A|intergenic_region|MODIFIER|PCDH15-ENSSSCE00000331743|ENSSSCG00000010426-GENE_ENSSSCE00000331743|intergenic_region|ENSSSCG00000010426-GENE_ENSSSCE00000331743|||n.96532416C>A||||||
Block3	96532725	0.897436	0.636364	0.589286	0.4	0.345745	0	0.0125	0.339286	0.166667	0.238636	0.483333	0.0666667	ANN=G|intergenic_region|MODIFIER|PCDH15-ENSSSCE00000331743|ENSSSCG00000010426-GENE_ENSSSCE00000331743|intergenic_region|ENSSSCG00000010426-GENE_ENSSSCE00000331743|||n.96532725T>G||||||
Block3	96545723	0.903846	0.636364	0.625	0.490909	0.484043	0	0.0125	0.333333	0.270833	0.795455	0.5	0.2	ANN=G|intergenic_region|MODIFIER|PCDH15-ENSSSCE00000331743|ENSSSCG00000010426-GENE_ENSSSCE00000331743|intergenic_region|ENSSSCG00000010426-GENE_ENSSSCE00000331743|||n.96545723A>G||||||
Block3	96559144	0.903846	0.613636	0.625	0.445455	0.365591	0	0.0125	0.26506	0.208333	0.227273	0.483333	0.0892857	ANN=T|intergenic_region|MODIFIER|PCDH15-ENSSSCE00000331743|ENSSSCG00000010426-GENE_ENSSSCE00000331743|intergenic_region|ENSSSCG00000010426-GENE_ENSSSCE00000331743|||n.96559144C>T||||||
Block3	96568994	0.910256	0.659091	0.607143	0.436364	0.335106	0	0.0125	0.243902	0.208333	0.211111	0.5	0.1	ANN=C|intergenic_region|MODIFIER|PCDH15-ENSSSCE00000331743|ENSSSCG00000010426-GENE_ENSSSCE00000331743|intergenic_region|ENSSSCG00000010426-GENE_ENSSSCE00000331743|||n.96568994A>C||||||
Block3	96570586	0.923077	0.659091	0.660714	0.444444	0.333333	0	0.0125	0.243902	0.208333	0.238636	0.482759	0.107143	ANN=G|intergenic_region|MODIFIER|PCDH15-ENSSSCE00000331743|ENSSSCG00000010426-GENE_ENSSSCE00000331743|intergenic_region|ENSSSCG00000010426-GENE_ENSSSCE00000331743|||n.96570586C>G||||||
Block3	96571496	0.903846	0.636364	0.625	0.436364	0.340426	0	0.0125	0.327381	0.208333	0.355556	0.5	0.241379	ANN=T|intergenic_region|MODIFIER|PCDH15-ENSSSCE00000331743|ENSSSCG00000010426-GENE_ENSSSCE00000331743|intergenic_region|ENSSSCG00000010426-GENE_ENSSSCE00000331743|||n.96571496C>T||||||
Block3	96572639	0.902597	0.636364	0.625	0.445455	0.340426	0	0.0125	0.339286	0.208333	0.311111	0.5	0.293103	ANN=T|intergenic_region|MODIFIER|PCDH15-ENSSSCE00000331743|ENSSSCG00000010426-GENE_ENSSSCE00000331743|intergenic_region|ENSSSCG00000010426-GENE_ENSSSCE00000331743|||n.96572639C>T||||||
Block3	96573079	0.909091	0.636364	0.625	0.436364	0.335106	0	0.0125	0.325301	0.208333	0.311111	0.516667	0.25	ANN=T|intergenic_region|MODIFIER|PCDH15-ENSSSCE00000331743|ENSSSCG00000010426-GENE_ENSSSCE00000331743|intergenic_region|ENSSSCG00000010426-GENE_ENSSSCE00000331743|||n.96573079C>T||||||
Block3	96573237	0.903846	0.636364	0.607143	0.436364	0.335106	0	0.0125	0.345238	0.208333	0.3	0.5	0.233333	ANN=T|intergenic_region|MODIFIER|PCDH15-ENSSSCE00000331743|ENSSSCG00000010426-GENE_ENSSSCE00000331743|intergenic_region|ENSSSCG00000010426-GENE_ENSSSCE00000331743|||n.96573237C>T||||||
Block3	96573594	0.902597	0.636364	0.625	0.427273	0.327957	0	0.0125	0.327381	0.208333	0.322222	0.45	0.25	ANN=T|intergenic_region|MODIFIER|PCDH15-ENSSSCE00000331743|ENSSSCG00000010426-GENE_ENSSSCE00000331743|intergenic_region|ENSSSCG00000010426-GENE_ENSSSCE00000331743|||n.96573594A>T||||||
Block3	96573828	0.902597	0.636364	0.607143	0.463636	0.345745	0	0.0125	0.240964	0.208333	0.233333	0.483333	0.1	ANN=G|intergenic_region|MODIFIER|PCDH15-ENSSSCE00000331743|ENSSSCG00000010426-GENE_ENSSSCE00000331743|intergenic_region|ENSSSCG00000010426-GENE_ENSSSCE00000331743|||n.96573828A>G||||||
Block3	96574292	0.903846	0.636364	0.607143	0.454545	0.345745	0	0.0125	0.339286	0.208333	0.329545	0.5	0.3	ANN=G|intergenic_region|MODIFIER|PCDH15-ENSSSCE00000331743|ENSSSCG00000010426-GENE_ENSSSCE00000331743|intergenic_region|ENSSSCG00000010426-GENE_ENSSSCE00000331743|||n.96574292A>G||||||
Block3	96574329	0.910256	0.636364	0.625	0.481818	0.345745	0	0.0125	0.345238	0.208333	0.311111	0.5	0.3	ANN=C|intergenic_region|MODIFIER|PCDH15-ENSSSCE00000331743|ENSSSCG00000010426-GENE_ENSSSCE00000331743|intergenic_region|ENSSSCG00000010426-GENE_ENSSSCE00000331743|||n.96574329T>C||||||
Block3	96575231	0.903846	0.636364	0.625	0.454545	0.340426	0	0.0125	0.339286	0.208333	0.352273	0.483333	0.266667	ANN=T|intergenic_region|MODIFIER|PCDH15-ENSSSCE00000331743|ENSSSCG00000010426-GENE_ENSSSCE00000331743|intergenic_region|ENSSSCG00000010426-GENE_ENSSSCE00000331743|||n.96575231C>T||||||
Block3	96575959	0.910256	0.681818	0.625	0.445455	0.324468	0	0.0125	0.331325	0.208333	0.344444	0.516667	0.258621	ANN=T|intergenic_region|MODIFIER|PCDH15-ENSSSCE00000331743|ENSSSCG00000010426-GENE_ENSSSCE00000331743|intergenic_region|ENSSSCG00000010426-GENE_ENSSSCE00000331743|||n.96575959C>T||||||
Block3	96576782	0.910256	0.659091	0.642857	0.436364	0.340426	0	0.0125	0.335366	0.208333	0.322222	0.516667	0.25	ANN=T|intergenic_region|MODIFIER|PCDH15-ENSSSCE00000331743|ENSSSCG00000010426-GENE_ENSSSCE00000331743|intergenic_region|ENSSSCG00000010426-GENE_ENSSSCE00000331743|||n.96576782C>T||||||
Block3	96577302	0.897436	0.636364	0.592593	0.436364	0.340426	0	0.0125	0.339286	0.208333	0.329545	0.5	0.275862	ANN=C|intergenic_region|MODIFIER|PCDH15-ENSSSCE00000331743|ENSSSCG00000010426-GENE_ENSSSCE00000331743|intergenic_region|ENSSSCG00000010426-GENE_ENSSSCE00000331743|||n.96577302T>C||||||
Block3	96577327	0.897436	0.636364	0.592593	0.436364	0.335106	0	0.0125	0.339286	0.208333	0.322222	0.5	0.258621	ANN=A|intergenic_region|MODIFIER|PCDH15-ENSSSCE00000331743|ENSSSCG00000010426-GENE_ENSSSCE00000331743|intergenic_region|ENSSSCG00000010426-GENE_ENSSSCE00000331743|||n.96577327C>A||||||
Block3	96577387	0.910256	0.659091	0.625	0.427273	0.329787	0	0.0125	0.339286	0.208333	0.322222	0.5	0.233333	ANN=G|intergenic_region|MODIFIER|PCDH15-ENSSSCE00000331743|ENSSSCG00000010426-GENE_ENSSSCE00000331743|intergenic_region|ENSSSCG00000010426-GENE_ENSSSCE00000331743|||n.96577387A>G||||||
Block3	96577442	0.903846	0.613636	0.611111	0.436364	0.333333	0	0.0125	0.327381	0.1875	0.322222	0.483333	0.233333	ANN=C|intergenic_region|MODIFIER|PCDH15-ENSSSCE00000331743|ENSSSCG00000010426-GENE_ENSSSCE00000331743|intergenic_region|ENSSSCG00000010426-GENE_ENSSSCE00000331743|||n.96577442T>C||||||
Block3	96577491	0.903846	0.636364	0.625	0.427273	0.329787	0	0.0125	0.339286	0.208333	0.322222	0.483333	0.283333	ANN=A|intergenic_region|MODIFIER|PCDH15-ENSSSCE00000331743|ENSSSCG00000010426-GENE_ENSSSCE00000331743|intergenic_region|ENSSSCG00000010426-GENE_ENSSSCE00000331743|||n.96577491G>A||||||
Block3	96577495	0.897436	0.636364	0.642857	0.427273	0.335106	0	0.0125	0.339286	0.208333	0.322222	0.5	0.233333	ANN=T|intergenic_region|MODIFIER|PCDH15-ENSSSCE00000331743|ENSSSCG00000010426-GENE_ENSSSCE00000331743|intergenic_region|ENSSSCG00000010426-GENE_ENSSSCE00000331743|||n.96577495C>T||||||
Block3	96577847	0.897436	0.636364	0.625	0.436364	0.345745	0	0.0125	0.327381	0.208333	0.322222	0.483333	0.233333	ANN=T|intergenic_region|MODIFIER|PCDH15-ENSSSCE00000331743|ENSSSCG00000010426-GENE_ENSSSCE00000331743|intergenic_region|ENSSSCG00000010426-GENE_ENSSSCE00000331743|||n.96577847C>T||||||
Block3	96578020	0.897436	0.636364	0.625	0.427273	0.311828	0	0.0125	0.321429	0.1875	0.311111	0.5	0.266667	ANN=C|intergenic_region|MODIFIER|PCDH15-ENSSSCE00000331743|ENSSSCG00000010426-GENE_ENSSSCE00000331743|intergenic_region|ENSSSCG00000010426-GENE_ENSSSCE00000331743|||n.96578020T>C||||||
Block3	96578325	0.891026	0.636364	0.625	0.427273	0.324468	0	0.0125	0.333333	0.208333	0.322222	0.466667	0.283333	ANN=T|intergenic_region|MODIFIER|PCDH15-ENSSSCE00000331743|ENSSSCG00000010426-GENE_ENSSSCE00000331743|intergenic_region|ENSSSCG00000010426-GENE_ENSSSCE00000331743|||n.96578325C>T||||||
Block3	96578341	0.903846	0.636364	0.625	0.418182	0.324468	0	0.0125	0.343373	0.208333	0.322222	0.483333	0.283333	ANN=A|intergenic_region|MODIFIER|PCDH15-ENSSSCE00000331743|ENSSSCG00000010426-GENE_ENSSSCE00000331743|intergenic_region|ENSSSCG00000010426-GENE_ENSSSCE00000331743|||n.96578341C>A||||||
Block3	96579151	0.891026	0.659091	0.596154	0.436364	0.335106	0	0.0125	0.237805	0.208333	0.227273	0.483333	0.116667	ANN=A|intergenic_region|MODIFIER|PCDH15-ENSSSCE00000331743|ENSSSCG00000010426-GENE_ENSSSCE00000331743|intergenic_region|ENSSSCG00000010426-GENE_ENSSSCE00000331743|||n.96579151G>A||||||
Block3	96579716	0.891026	0.636364	0.62963	0.436364	0.33871	0	0.0125	0.253012	0.208333	0.211111	0.483333	0.103448	ANN=G|intergenic_region|MODIFIER|PCDH15-ENSSSCE00000331743|ENSSSCG00000010426-GENE_ENSSSCE00000331743|intergenic_region|ENSSSCG00000010426-GENE_ENSSSCE00000331743|||n.96579716A>G||||||
Block3	96583176	0.896104	0.613636	0.625	0.462963	0.33871	0	0.0125	0.237805	0.208333	0.211111	0.482143	0.116667	ANN=A|intergenic_region|MODIFIER|PCDH15-ENSSSCE00000331743|ENSSSCG00000010426-GENE_ENSSSCE00000331743|intergenic_region|ENSSSCG00000010426-GENE_ENSSSCE00000331743|||n.96583176G>A||||||
Block3	96590287	0.897436	0.636364	0.625	0.427273	0.335106	0	0.0125	0.240964	0.208333	0.222222	0.483333	0.1	ANN=T|intergenic_region|MODIFIER|PCDH15-ENSSSCE00000331743|ENSSSCG00000010426-GENE_ENSSSCE00000331743|intergenic_region|ENSSSCG00000010426-GENE_ENSSSCE00000331743|||n.96590287A>T||||||
Block3	96591220	0.891026	0.636364	0.592593	0.436364	0.344086	0	0.0125	0.240964	0.229167	0.222222	0.483333	0.116667	ANN=T|intergenic_region|MODIFIER|PCDH15-ENSSSCE00000331743|ENSSSCG00000010426-GENE_ENSSSCE00000331743|intergenic_region|ENSSSCG00000010426-GENE_ENSSSCE00000331743|||n.96591220C>T||||||
Block3	96614686	0.891026	0	0	0	0.00531915	0	0	0.190476	0.0208333	0.177778	0.383333	0	ANN=G|intergenic_region|MODIFIER|PCDH15-ENSSSCE00000331743|ENSSSCG00000010426-GENE_ENSSSCE00000331743|intergenic_region|ENSSSCG00000010426-GENE_ENSSSCE00000331743|||n.96614686A>G||||||
Block3	96616715	0.910256	0.636364	0.625	0.445455	0.38172	0	0.0125	0.829268	0.791667	0.344444	0.866667	0.333333	ANN=C|intergenic_region|MODIFIER|PCDH15-ENSSSCE00000331743|ENSSSCG00000010426-GENE_ENSSSCE00000331743|intergenic_region|ENSSSCG00000010426-GENE_ENSSSCE00000331743|||n.96616715T>C||||||
Block3	96618031	0.897436	0.636364	0.625	0.453704	0.340659	0	0.0125	0.25	0.208333	0.211111	0.5	0.1	ANN=G|downstream_gene_variant|MODIFIER|ENSSSCE00000331743|GENE_ENSSSCE00000331743|transcript|transcript:ENSSSCT00000046370|pseudogene||n.*4399T>C|||||4399|,G|intergenic_region|MODIFIER|PCDH15-ENSSSCE00000331743|ENSSSCG00000010426-GENE_ENSSSCE00000331743|intergenic_region|ENSSSCG00000010426-GENE_ENSSSCE00000331743|||n.96618031A>G||||||
Block3	96625640	0.897436	0.636364	0.625	0.427273	0.340659	0	0.0125	0.244048	0.208333	0.233333	0.483333	0.103448	ANN=G|intron_variant|MODIFIER|ENSSSCE00000331743|GENE_ENSSSCE00000331743|transcript|transcript:ENSSSCT00000046370|pseudogene|4/4|n.467-1802T>C||||||
Block3	96630720	0.884615	0.636364	0.625	0.445455	0.351064	0	0.0125	0.220238	0.208333	0.211111	0.5	0.116667	ANN=C|intron_variant|MODIFIER|ENSSSCE00000331743|GENE_ENSSSCE00000331743|transcript|transcript:ENSSSCT00000046370|pseudogene|4/4|n.466+3887T>G||||||
Block3	96645564	0.903846	0.636364	0.642857	0.436364	0.345745	0	0.0125	0.255952	0.208333	0.233333	0.516667	0.116667	ANN=C|intron_variant|MODIFIER|ENSSSCE00000331743|GENE_ENSSSCE00000331743|transcript|transcript:ENSSSCT00000046370|pseudogene|3/4|n.352-10843A>G||||||
Block3	96652830	0.910256	0.636364	0.625	0.436364	0.345745	0	0.0125	0.244048	0.270833	0.233333	0.483333	0.1	ANN=A|intron_variant|MODIFIER|ENSSSCE00000331743|GENE_ENSSSCE00000331743|transcript|transcript:ENSSSCT00000046370|pseudogene|3/4|n.352-18109C>T||||||
Block3	96670673	0.897436	0.636364	0.607143	0.445455	0.367021	0	0.0125	0.458333	0.333333	0.277778	0.483333	0.1	ANN=C|intron_variant|MODIFIER|ENSSSCE00000331743|GENE_ENSSSCE00000331743|transcript|transcript:ENSSSCT00000046370|pseudogene|3/4|n.352-35952T>G||||||
Block3	96698953	0.891026	0.636364	0.625	0.445455	0.360215	0	0.0125	0.470238	0.333333	0.266667	0.483333	0.1	ANN=T|intron_variant|MODIFIER|ENSSSCE00000331743|GENE_ENSSSCE00000331743|transcript|transcript:ENSSSCT00000046370|pseudogene|3/4|n.352-64232G>A||||||
Block3	96699212	0.897436	0.613636	0.607143	0.436364	0.37766	0	0.0125	0.452381	0.333333	0.266667	0.483333	0.1	ANN=G|intron_variant|MODIFIER|ENSSSCE00000331743|GENE_ENSSSCE00000331743|transcript|transcript:ENSSSCT00000046370|pseudogene|3/4|n.352-64491T>C||||||
Block3	96721874	0.902597	0.636364	0.62963	0.454545	0.393617	0	0.0125	0.45122	0.333333	0.290698	0.466667	0.1	ANN=G|intron_variant|MODIFIER|ENSSSCE00000331743|GENE_ENSSSCE00000331743|transcript|transcript:ENSSSCT00000046370|pseudogene|3/4|n.352-87153T>C||||||
Block3	96740812	0.903846	0.681818	0.625	0.453704	0.370968	0	0.0125	0.475309	0.333333	0.233333	0.517241	0.107143	ANN=C|intron_variant|MODIFIER|ENSSSCE00000331743|GENE_ENSSSCE00000331743|transcript|transcript:ENSSSCT00000046370|pseudogene|3/4|n.352-106091A>G||||||
Block3	96748176	0.897436	0.636364	0.642857	0.436364	0.382979	0	0.0125	0.463415	0.333333	0.266667	0.5	0.103448	ANN=T|intron_variant|MODIFIER|ENSSSCE00000331743|GENE_ENSSSCE00000331743|transcript|transcript:ENSSSCT00000046370|pseudogene|3/4|n.352-113455G>A||||||
Block3	96753758	0.897436	0.659091	0.625	0.445455	0.367021	0	0.0125	0.464286	0.333333	0.272727	0.483333	0.1	ANN=C|intron_variant|MODIFIER|ENSSSCE00000331743|GENE_ENSSSCE00000331743|transcript|transcript:ENSSSCT00000046370|pseudogene|3/4|n.352-119037A>G||||||
Block3	96769795	0.910256	0.636364	0.607143	0.445455	0.367021	0	0.0125	0.446429	0.375	0.277778	0.483333	0.0833333	ANN=G|intron_variant|MODIFIER|ENSSSCE00000331743|GENE_ENSSSCE00000331743|transcript|transcript:ENSSSCT00000046370|pseudogene|3/4|n.352-135074A>C||||||
Block3	96771283	0.903846	0.636364	0.607143	0.454545	0.37766	0	0.0125	0.458333	0.375	0.255556	0.483333	0.1	ANN=G|intron_variant|MODIFIER|ENSSSCE00000331743|GENE_ENSSSCE00000331743|transcript|transcript:ENSSSCT00000046370|pseudogene|3/4|n.352-136562T>C||||||
Block3	96771885	0.897436	0.636364	0.625	0.436364	0.37234	0	0.0125	0.470238	0.375	0.272727	0.466667	0.116667	ANN=G|intron_variant|MODIFIER|ENSSSCE00000331743|GENE_ENSSSCE00000331743|transcript|transcript:ENSSSCT00000046370|pseudogene|3/4|n.352-137164A>C||||||
Block3	96774464	0.910256	0.636364	0.625	0.436364	0.37234	0	0.0125	0.463415	0.375	0.277778	0.483333	0.1	ANN=G|intron_variant|MODIFIER|ENSSSCE00000331743|GENE_ENSSSCE00000331743|transcript|transcript:ENSSSCT00000046370|pseudogene|3/4|n.352-139743T>C||||||
Block3	96777895	0.903846	0.636364	0.607143	0.445455	0.37234	0	0.0125	0.45122	0.375	0.266667	0.483333	0.103448	ANN=C|intron_variant|MODIFIER|ENSSSCE00000331743|GENE_ENSSSCE00000331743|transcript|transcript:ENSSSCT00000046370|pseudogene|3/4|n.352-143174A>G||||||
Block3	96784446	0.903846	0.636364	0.625	0.454545	0.387097	0	0.0125	0.439024	0.375	0.266667	0.5	0.116667	ANN=T|intron_variant|MODIFIER|ENSSSCE00000331743|GENE_ENSSSCE00000331743|transcript|transcript:ENSSSCT00000046370|pseudogene|3/4|n.351+138645G>A||||||
Block3	96786360	0.891026	0.613636	0.642857	0.445455	0.370968	0	0.0125	0.458333	0.375	0.266667	0.483333	0.137931	ANN=G|intron_variant|MODIFIER|ENSSSCE00000331743|GENE_ENSSSCE00000331743|transcript|transcript:ENSSSCT00000046370|pseudogene|3/4|n.351+136731T>C||||||
Block3	96790753	0.915584	0.636364	0.592593	0.445455	0.353261	0	0.0125	0.45122	0.375	0.261364	0.516667	0.15	ANN=A|intron_variant|MODIFIER|ENSSSCE00000331743|GENE_ENSSSCE00000331743|transcript|transcript:ENSSSCT00000046370|pseudogene|3/4|n.351+132338G>T||||||
Block3	96801106	0.909091	0.636364	0.625	0.445455	0.37234	0	0.0125	0.464286	0.375	0.277778	0.5	0.133333	ANN=A|intron_variant|MODIFIER|ENSSSCE00000331743|GENE_ENSSSCE00000331743|transcript|transcript:ENSSSCT00000046370|pseudogene|3/4|n.351+121985C>T||||||
Block3	96805095	0.910256	0.636364	0.625	0.454545	0.37766	0	0.0125	0.463415	0.375	0.266667	0.5	0.155172	ANN=A|intron_variant|MODIFIER|ENSSSCE00000331743|GENE_ENSSSCE00000331743|transcript|transcript:ENSSSCT00000046370|pseudogene|3/4|n.351+117996C>T||||||
Block3	96814024	0.897436	0.636364	0.642857	0.462963	0.367021	0	0.0125	0.451807	0.395833	0.266667	0.5	0.155172	ANN=G|intron_variant|MODIFIER|ENSSSCE00000331743|GENE_ENSSSCE00000331743|transcript|transcript:ENSSSCT00000046370|pseudogene|3/4|n.351+109067T>C||||||
Block3	96815696	0.903846	0.636364	0.625	0.436364	0.361702	0	0.0125	0.463855	0.375	0.272727	0.5	0.166667	ANN=T|intron_variant|MODIFIER|ENSSSCE00000331743|GENE_ENSSSCE00000331743|transcript|transcript:ENSSSCT00000046370|pseudogene|3/4|n.351+107395T>A||||||
Block3	96815705	0.903846	0.636364	0.607143	0.445455	0.361702	0	0.0125	0.463855	0.375	0.284091	0.5	0.15	ANN=C|intron_variant|MODIFIER|ENSSSCE00000331743|GENE_ENSSSCE00000331743|transcript|transcript:ENSSSCT00000046370|pseudogene|3/4|n.351+107386T>G||||||
Block3	96819287	0.897436	0.636364	0.625	0.445455	0.393617	0	0.0125	0.565476	0.395833	0.348837	0.483333	0.2	ANN=A|intron_variant|MODIFIER|ENSSSCE00000331743|GENE_ENSSSCE00000331743|transcript|transcript:ENSSSCT00000046370|pseudogene|3/4|n.351+103804A>T||||||
Block3	96821839	0.891026	0.613636	0.625	0.445455	0.370968	0	0.0125	0.463855	0.375	0.255556	0.5	0.183333	ANN=G|intron_variant|MODIFIER|ENSSSCE00000331743|GENE_ENSSSCE00000331743|transcript|transcript:ENSSSCT00000046370|pseudogene|3/4|n.351+101252T>C||||||
Block3	96835953	0.891026	0.636364	0.625	0.509091	0.484043	0	0.0125	0.993976	0.833333	0.955556	0.95	0.883333	ANN=G|intron_variant|MODIFIER|ENSSSCE00000331743|GENE_ENSSSCE00000331743|transcript|transcript:ENSSSCT00000046370|pseudogene|3/4|n.351+87138T>C||||||
Block3	96836830	0.909091	0.636364	0.589286	0.490909	0.462366	0	0.0125	0.746914	0.833333	0.761364	0.933333	0.448276	ANN=C|intron_variant|MODIFIER|ENSSSCE00000331743|GENE_ENSSSCE00000331743|transcript|transcript:ENSSSCT00000046370|pseudogene|3/4|n.351+86261A>G||||||
Block3	96838048	0.903846	0.636364	0.625	0.445455	0.37766	0	0.0125	0.458333	0.375	0.255556	0.5	0.133333	ANN=G|intron_variant|MODIFIER|ENSSSCE00000331743|GENE_ENSSSCE00000331743|transcript|transcript:ENSSSCT00000046370|pseudogene|3/4|n.351+85043T>C||||||
Block3	96839769	0.903846	0.636364	0.642857	0.445455	0.387097	0	0.0125	0.457831	0.375	0.284091	0.5	0.12069	ANN=T|intron_variant|MODIFIER|ENSSSCE00000331743|GENE_ENSSSCE00000331743|transcript|transcript:ENSSSCT00000046370|pseudogene|3/4|n.351+83322G>A||||||
Block3	96848783	0.897436	0.613636	0.611111	0.454545	0.353933	0	0.0125	0.463855	0.375	0.277778	0.5	0.133333	ANN=T|intron_variant|MODIFIER|ENSSSCE00000331743|GENE_ENSSSCE00000331743|transcript|transcript:ENSSSCT00000046370|pseudogene|3/4|n.351+74308T>A||||||
Block3	96850492	0.910256	0.659091	0.607143	0.445455	0.382979	0	0.0125	0.458333	0.375	0.277778	0.666667	0.206897	ANN=G|intron_variant|MODIFIER|ENSSSCE00000331743|GENE_ENSSSCE00000331743|transcript|transcript:ENSSSCT00000046370|pseudogene|3/4|n.351+72599T>C||||||
Block3	96850927	0.903846	0.636364	0.642857	0.436364	0.38172	0	0.0125	0.458333	0.375	0.266667	0.65	0.172414	ANN=A|intron_variant|MODIFIER|ENSSSCE00000331743|GENE_ENSSSCE00000331743|transcript|transcript:ENSSSCT00000046370|pseudogene|3/4|n.351+72164C>T||||||
Block3	96852256	0.897436	0.636364	0.642857	0.462963	0.38172	0	0.0125	0.46988	0.375	0.266667	0.483333	0.155172	ANN=G|intron_variant|MODIFIER|ENSSSCE00000331743|GENE_ENSSSCE00000331743|transcript|transcript:ENSSSCT00000046370|pseudogene|3/4|n.351+70835A>C||||||
Block3	96852380	0.910256	0.613636	0.625	0.444444	0.38172	0	0.0125	0.457831	0.375	0.266667	0.5	0.15	ANN=G|intron_variant|MODIFIER|ENSSSCE00000331743|GENE_ENSSSCE00000331743|transcript|transcript:ENSSSCT00000046370|pseudogene|3/4|n.351+70711A>C||||||
Block3	96853009	0.897436	0.659091	0.607143	0.445455	0.354839	0	0.0125	0.457831	0.375	0.288889	0.633333	0.166667	ANN=G|intron_variant|MODIFIER|ENSSSCE00000331743|GENE_ENSSSCE00000331743|transcript|transcript:ENSSSCT00000046370|pseudogene|3/4|n.351+70082T>C||||||
Block3	96853255	0.910256	0.642857	0.625	0.454545	0.387097	0	0.0125	0.445783	0.375	0.288889	0.65	0.155172	ANN=A|intron_variant|MODIFIER|ENSSSCE00000331743|GENE_ENSSSCE00000331743|transcript|transcript:ENSSSCT00000046370|pseudogene|3/4|n.351+69836C>T||||||
Block3	96853658	0.910256	0.636364	0.642857	0.445455	0.375	0	0.0125	0.470238	0.375	0.277778	0.5	0.12069	ANN=C|intron_variant|MODIFIER|ENSSSCE00000331743|GENE_ENSSSCE00000331743|transcript|transcript:ENSSSCT00000046370|pseudogene|3/4|n.351+69433A>G||||||
Block3	96854684	0.903846	0.659091	0.625	0.445455	0.388298	0	0.0125	0.458333	0.375	0.3	0.666667	0.166667	ANN=C|intron_variant|MODIFIER|ENSSSCE00000331743|GENE_ENSSSCE00000331743|transcript|transcript:ENSSSCT00000046370|pseudogene|3/4|n.351+68407A>G||||||
Block3	96855544	0.903846	0.636364	0.625	0.453704	0.37234	0	0.0125	0.45122	0.375	0.277778	0.666667	0.166667	ANN=G|intron_variant|MODIFIER|ENSSSCE00000331743|GENE_ENSSSCE00000331743|transcript|transcript:ENSSSCT00000046370|pseudogene|3/4|n.351+67547A>C||||||
Block3	96855658	0.903846	0.636364	0.625	0.445455	0.382979	0	0.0125	0.463415	0.375	0.288889	0.483333	0.137931	ANN=G|intron_variant|MODIFIER|ENSSSCE00000331743|GENE_ENSSSCE00000331743|transcript|transcript:ENSSSCT00000046370|pseudogene|3/4|n.351+67433T>C||||||
Block3	96855675	0.910256	0.636364	0.611111	0.445455	0.388298	0	0.0125	0.45122	0.375	0.288889	0.65	0.172414	ANN=C|intron_variant|MODIFIER|ENSSSCE00000331743|GENE_ENSSSCE00000331743|transcript|transcript:ENSSSCT00000046370|pseudogene|3/4|n.351+67416T>G||||||
Block3	96856268	0.884615	0.636364	0.625	0.445455	0.37766	0	0.0125	0.426829	0.375	0.284091	0.666667	0.2	ANN=G|intron_variant|MODIFIER|ENSSSCE00000331743|GENE_ENSSSCE00000331743|transcript|transcript:ENSSSCT00000046370|pseudogene|3/4|n.351+66823A>C||||||
Block3	96856666	0.896104	0.636364	0.607143	0.509091	0.473404	0	0.0125	0.994048	0.645833	0.943182	0.724138	0.75	ANN=T|intron_variant|MODIFIER|ENSSSCE00000331743|GENE_ENSSSCE00000331743|transcript|transcript:ENSSSCT00000046370|pseudogene|3/4|n.351+66425G>A||||||
Block3	96856742	0.891026	0	0	0	0	0	0	0	0.0208333	0	0.0166667	0	ANN=C|intron_variant|MODIFIER|ENSSSCE00000331743|GENE_ENSSSCE00000331743|transcript|transcript:ENSSSCT00000046370|pseudogene|3/4|n.351+66349A>G||||||
Block3	96859211	0.897436	0.636364	0.607143	0.445455	0.367021	0	0.0125	0.458333	0.375	0.277778	0.5	0.15	ANN=G|intron_variant|MODIFIER|ENSSSCE00000331743|GENE_ENSSSCE00000331743|transcript|transcript:ENSSSCT00000046370|pseudogene|3/4|n.351+63880T>C||||||
Block3	96859346	0.903846	0.636364	0.642857	0.445455	0.367021	0	0.0125	0.458333	0.375	0.284091	0.666667	0.15	ANN=G|intron_variant|MODIFIER|ENSSSCE00000331743|GENE_ENSSSCE00000331743|transcript|transcript:ENSSSCT00000046370|pseudogene|3/4|n.351+63745G>C||||||
Block3	96860019	0.903846	0.636364	0.62963	0.445455	0.37766	0	0.0125	0.470238	0.375	0.322222	0.516667	0.189655	ANN=C|intron_variant|MODIFIER|ENSSSCE00000331743|GENE_ENSSSCE00000331743|transcript|transcript:ENSSSCT00000046370|pseudogene|3/4|n.351+63072A>G||||||
Block3	96861240	0.903846	0.636364	0.625	0.445455	0.37766	0	0.0125	0.464286	0.375	0.288889	0.666667	0.166667	ANN=T|intron_variant|MODIFIER|ENSSSCE00000331743|GENE_ENSSSCE00000331743|transcript|transcript:ENSSSCT00000046370|pseudogene|3/4|n.351+61851G>A||||||
Block3	96864041	0.910256	0.636364	0.625	0.445455	0.37766	0.0384615	0.0125	0.452381	0.375	0.288889	0.5	0.155172	ANN=G|intron_variant|MODIFIER|ENSSSCE00000331743|GENE_ENSSSCE00000331743|transcript|transcript:ENSSSCT00000046370|pseudogene|3/4|n.351+59050G>C||||||
Block3	96864348	0.903846	0.636364	0.625	0.454545	0.367021	0	0.0125	0.458333	0.375	0.306818	0.666667	0.166667	ANN=T|intron_variant|MODIFIER|ENSSSCE00000331743|GENE_ENSSSCE00000331743|transcript|transcript:ENSSSCT00000046370|pseudogene|3/4|n.351+58743G>A||||||
Block3	96865909	0.897436	0.636364	0.625	0.445455	0.37234	0	0.0125	0.458333	0.375	0.277778	0.5	0.133333	ANN=G|intron_variant|MODIFIER|ENSSSCE00000331743|GENE_ENSSSCE00000331743|transcript|transcript:ENSSSCT00000046370|pseudogene|3/4|n.351+57182T>C||||||
Block3	96865961	0.903846	0.636364	0.625	0.445455	0.356383	0	0.0125	0.458333	0.375	0.284091	0.5	0.133333	ANN=G|intron_variant|MODIFIER|ENSSSCE00000331743|GENE_ENSSSCE00000331743|transcript|transcript:ENSSSCT00000046370|pseudogene|3/4|n.351+57130T>C||||||
Block3	96866604	0.903846	0.636364	0.660714	0.445455	0.361702	0	0.0125	0.458333	0.375	0.284091	0.5	0.133333	ANN=G|intron_variant|MODIFIER|ENSSSCE00000331743|GENE_ENSSSCE00000331743|transcript|transcript:ENSSSCT00000046370|pseudogene|3/4|n.351+56487T>C||||||
Block3	96868378	0.897436	0.613636	0.589286	0.445455	0.383333	0	0.0125	0.452381	0.375	0.266667	0.516667	0.133333	ANN=C|intron_variant|MODIFIER|ENSSSCE00000331743|GENE_ENSSSCE00000331743|transcript|transcript:ENSSSCT00000046370|pseudogene|3/4|n.351+54713A>G||||||
Block3	96870587	0.903846	0.636364	0.589286	0.454545	0.37234	0	0.0125	0.457831	0.5	0.277778	0.5	0.15	ANN=C|intron_variant|MODIFIER|ENSSSCE00000331743|GENE_ENSSSCE00000331743|transcript|transcript:ENSSSCT00000046370|pseudogene|3/4|n.351+52504A>G||||||
Block3	96870618	0.897436	0.613636	0.571429	0.436364	0.361702	0	0.0125	0.463855	0.5	0.261364	0.5	0.05	ANN=A|intron_variant|MODIFIER|ENSSSCE00000331743|GENE_ENSSSCE00000331743|transcript|transcript:ENSSSCT00000046370|pseudogene|3/4|n.351+52473C>T||||||
Block3	96872641	0.910256	0.613636	0.625	0.445455	0.37234	0	0.0125	0.47619	0.5625	0.3	0.683333	0.133333	ANN=G|intron_variant|MODIFIER|ENSSSCE00000331743|GENE_ENSSSCE00000331743|transcript|transcript:ENSSSCT00000046370|pseudogene|3/4|n.351+50450G>C||||||
Block3	96873619	0.897436	0.636364	0.625	0.454545	0.393617	0	0.0125	0.469512	0.5	0.288889	0.5	0.15	ANN=C|intron_variant|MODIFIER|ENSSSCE00000331743|GENE_ENSSSCE00000331743|transcript|transcript:ENSSSCT00000046370|pseudogene|3/4|n.351+49472A>G||||||
Block3	96876414	0.902597	0.590909	0.557692	0.472727	0.4	0	0.0125	0.9375	0.714286	0.891304	0.724138	0.347826	ANN=C|intron_variant|MODIFIER|ENSSSCE00000331743|GENE_ENSSSCE00000331743|transcript|transcript:ENSSSCT00000046370|pseudogene|3/4|n.351+46677A>G||||||
Block3	96879511	0.903846	0.659091	0.611111	0.445455	0.393617	0	0.0125	0.451807	0.5	0.277778	0.5	0.133333	ANN=A|intron_variant|MODIFIER|ENSSSCE00000331743|GENE_ENSSSCE00000331743|transcript|transcript:ENSSSCT00000046370|pseudogene|3/4|n.351+43580G>T||||||
Block3	96882180	0.910256	0.636364	0.607143	0.445455	0.37234	0	0.0125	0.464286	0.5625	0.288889	0.683333	0.15	ANN=A|intron_variant|MODIFIER|ENSSSCE00000331743|GENE_ENSSSCE00000331743|transcript|transcript:ENSSSCT00000046370|pseudogene|3/4|n.351+40911G>T||||||
Block3	96882643	0.903846	0.636364	0.625	0.436364	0.370968	0	0.0125	0.463415	0.5625	0.295455	0.666667	0.166667	ANN=C|intron_variant|MODIFIER|ENSSSCE00000331743|GENE_ENSSSCE00000331743|transcript|transcript:ENSSSCT00000046370|pseudogene|3/4|n.351+40448C>G||||||
Block3	96882727	0.914474	0.636364	0.625	0.445455	0.37234	0	0.0125	0.463855	0.5625	0.295455	0.683333	0.160714	ANN=T|intron_variant|MODIFIER|ENSSSCE00000331743|GENE_ENSSSCE00000331743|transcript|transcript:ENSSSCT00000046370|pseudogene|3/4|n.351+40364T>A||||||
Block3	96882803	0.909091	0.636364	0.642857	0.445455	0.388298	0	0.0125	0.68125	0.583333	0.533333	0.733333	0.45	ANN=G|intron_variant|MODIFIER|ENSSSCE00000331743|GENE_ENSSSCE00000331743|transcript|transcript:ENSSSCT00000046370|pseudogene|3/4|n.351+40288T>C||||||
Block3	96883870	0.897436	0.636364	0.625	0.445455	0.37234	0	0.0125	0.464286	0.5625	0.311111	0.683333	0.15	ANN=G|intron_variant|MODIFIER|ENSSSCE00000331743|GENE_ENSSSCE00000331743|transcript|transcript:ENSSSCT00000046370|pseudogene|3/4|n.351+39221T>C||||||
Block3	96885300	0.903846	0.636364	0.607143	0.445455	0.37766	0	0.0125	0.452381	0.5	0.277778	0.566667	0.12069	ANN=C|intron_variant|MODIFIER|ENSSSCE00000331743|GENE_ENSSSCE00000331743|transcript|transcript:ENSSSCT00000046370|pseudogene|3/4|n.351+37791A>G||||||
Block3	96887234	0.903846	0.636364	0.642857	0.445455	0.37766	0	0.0125	0.439759	0.5	0.266667	0.6	0.133333	ANN=C|intron_variant|MODIFIER|ENSSSCE00000331743|GENE_ENSSSCE00000331743|transcript|transcript:ENSSSCT00000046370|pseudogene|3/4|n.351+35857A>G||||||
Block3	96889368	0.907692	0.636364	0.575	0.427083	0.362069	0	0.0125	0.44375	0.479167	0.302326	0.568966	0.134615	ANN=A|intron_variant|MODIFIER|ENSSSCE00000331743|GENE_ENSSSCE00000331743|transcript|transcript:ENSSSCT00000046370|pseudogene|3/4|n.351+33723C>T||||||
Block3	96890948	0.896104	0.636364	0.607143	0.454545	0.388298	0	0.0125	0.608108	0.5	0.365854	0.6	0.173077	ANN=G|intron_variant|MODIFIER|ENSSSCE00000331743|GENE_ENSSSCE00000331743|transcript|transcript:ENSSSCT00000046370|pseudogene|3/4|n.351+32143A>C||||||
Block3	96896858	0.903846	0.636364	0.592593	0.454545	0.37766	0	0.0125	0.589041	0.5	0.397436	0.6	0.173077	ANN=G|intron_variant|MODIFIER|ENSSSCE00000331743|GENE_ENSSSCE00000331743|transcript|transcript:ENSSSCT00000046370|pseudogene|3/4|n.351+26233A>C||||||
Block3	96905557	0.916667	0.636364	0.625	0.436364	0.367021	0	0.0125	0.452381	0.5	0.288889	0.55	0.133333	ANN=A|intron_variant|MODIFIER|ENSSSCE00000331743|GENE_ENSSSCE00000331743|transcript|transcript:ENSSSCT00000046370|pseudogene|3/4|n.351+17534C>T||||||
Block3	96905893	0.903846	0.636364	0.625	0.427273	0.37766	0	0.0125	0.445783	0.5	0.277778	0.566667	0.133333	ANN=A|intron_variant|MODIFIER|ENSSSCE00000331743|GENE_ENSSSCE00000331743|transcript|transcript:ENSSSCT00000046370|pseudogene|3/4|n.351+17198C>T||||||
Block3	96914342	0.910256	0.636364	0.625	0.436364	0.37766	0	0.0125	0.452381	0.5	0.277778	0.566667	0.133333	ANN=A|intron_variant|MODIFIER|ENSSSCE00000331743|GENE_ENSSSCE00000331743|transcript|transcript:ENSSSCT00000046370|pseudogene|3/4|n.351+8749C>T||||||
Block3	96917570	0.910256	0.636364	0.611111	0.436364	0.367021	0	0.0125	0.451807	0.5	0.277778	0.566667	0.133333	ANN=A|intron_variant|MODIFIER|ENSSSCE00000331743|GENE_ENSSSCE00000331743|transcript|transcript:ENSSSCT00000046370|pseudogene|3/4|n.351+5521G>T||||||
Block3	96922109	0.909091	0	0	0.0454545	0.0222222	0	0	0.0180723	0.0416667	0.193182	0.37931	0.0172414	ANN=A|intron_variant|MODIFIER|ENSSSCE00000331743|GENE_ENSSSCE00000331743|transcript|transcript:ENSSSCT00000046370|pseudogene|3/4|n.351+982G>T||||||
Block3	96925634	0.897436	0.636364	0.625	0.454545	0.393617	0	0.0125	0.464286	0.5	0.3	0.566667	0.133333	ANN=C|intron_variant|MODIFIER|ENSSSCE00000331743|GENE_ENSSSCE00000331743|transcript|transcript:ENSSSCT00000046370|pseudogene|2/4|n.246-2438A>G||||||
Block3	96929790	0.910256	0.636364	0.625	0.454545	0.37234	0	0.0125	0.458333	0.5	0.288889	0.566667	0.133333	ANN=C|intron_variant|MODIFIER|ENSSSCE00000331743|GENE_ENSSSCE00000331743|transcript|transcript:ENSSSCT00000046370|pseudogene|2/4|n.246-6594T>G||||||
Block3	96931364	0.897436	0.636364	0.678571	0.454545	0.367021	0	0.0125	0.464286	0.5	0.288889	0.55	0.15	ANN=C|intron_variant|MODIFIER|ENSSSCE00000331743|GENE_ENSSSCE00000331743|transcript|transcript:ENSSSCT00000046370|pseudogene|2/4|n.246-8168A>G||||||
Block3	96932965	0.910256	0.636364	0.625	0.445455	0.398936	0	0.0125	0.493976	0.5625	0.352273	0.583333	0.172414	ANN=C|intron_variant|MODIFIER|ENSSSCE00000331743|GENE_ENSSSCE00000331743|transcript|transcript:ENSSSCT00000046370|pseudogene|2/4|n.246-9769A>G||||||
Block3	96935821	0.910256	0.636364	0.607143	0.445455	0.382979	0	0.0125	0.52381	0.5	0.322222	0.566667	0.321429	ANN=C|intron_variant|MODIFIER|ENSSSCE00000331743|GENE_ENSSSCE00000331743|transcript|transcript:ENSSSCT00000046370|pseudogene|2/4|n.246-12625A>G||||||
Block3	96942559	0.910256	0.636364	0.642857	0.454545	0.37234	0	0.0125	0.470238	0.5	0.277778	0.566667	0.116667	ANN=T|intron_variant|MODIFIER|ENSSSCE00000331743|GENE_ENSSSCE00000331743|transcript|transcript:ENSSSCT00000046370|pseudogene|2/4|n.246-19363G>A||||||
Block3	96944083	0.923077	0.636364	0.625	0.454545	0.37234	0	0.0125	0.464286	0.5	0.295455	0.566667	0.133333	ANN=G|intron_variant|MODIFIER|ENSSSCE00000331743|GENE_ENSSSCE00000331743|transcript|transcript:ENSSSCT00000046370|pseudogene|2/4|n.246-20887T>C||||||
Block3	96944193	0.903846	0.636364	0.625	0.445455	0.37766	0	0.0125	0.458333	0.5	0.277778	0.566667	0.15	ANN=T|intron_variant|MODIFIER|ENSSSCE00000331743|GENE_ENSSSCE00000331743|transcript|transcript:ENSSSCT00000046370|pseudogene|2/4|n.246-20997G>A||||||
Block3	96946617	0.910256	0.681818	0.607143	0.463636	0.382979	0	0.0125	0.464286	0.5	0.288889	0.566667	0.133333	ANN=C|intron_variant|MODIFIER|ENSSSCE00000331743|GENE_ENSSSCE00000331743|transcript|transcript:ENSSSCT00000046370|pseudogene|2/4|n.246-23421A>G||||||
Block3	96950017	0.910256	0.636364	0.607143	0.444444	0.367021	0	0.0125	0.451807	0.5	0.266667	0.733333	0.178571	ANN=T|intron_variant|MODIFIER|ENSSSCE00000331743|GENE_ENSSSCE00000331743|transcript|transcript:ENSSSCT00000046370|pseudogene|2/4|n.246-26821G>A||||||
Block3	96951719	0.897436	0.636364	0.642857	0.462963	0.361702	0	0	0.982143	0.625	0.722222	0.8	0.6	ANN=T|intron_variant|MODIFIER|ENSSSCE00000331743|GENE_ENSSSCE00000331743|transcript|transcript:ENSSSCT00000046370|pseudogene|2/4|n.246-28523G>A||||||
Block3	96952266	0.910256	0.636364	0.642857	0.445455	0.391304	0	0.0125	0.77439	0.520833	0.644444	0.783333	0.517857	ANN=A|intron_variant|MODIFIER|ENSSSCE00000331743|GENE_ENSSSCE00000331743|transcript|transcript:ENSSSCT00000046370|pseudogene|2/4|n.246-29070C>T||||||
Block3	96952359	0.915584	0.636364	0.625	0.463636	0.404255	0	0.0125	0.719512	0.541667	0.659091	0.8	0.344828	ANN=C|intron_variant|MODIFIER|ENSSSCE00000331743|GENE_ENSSSCE00000331743|transcript|transcript:ENSSSCT00000046370|pseudogene|2/4|n.246-29163A>G||||||
Block3	96952466	0.903846	0.636364	0.553571	0.427273	0.392473	0	0.0125	0.926829	0.770833	0.681818	0.8	0.616667	ANN=C|intron_variant|MODIFIER|ENSSSCE00000331743|GENE_ENSSSCE00000331743|transcript|transcript:ENSSSCT00000046370|pseudogene|2/4|n.246-29270A>G||||||
Block3	96952624	0.902597	0.619048	0.642857	0.427273	0.391304	0	0.0125	0.939759	0.630435	0.688889	0.8	0.465517	ANN=G|intron_variant|MODIFIER|ENSSSCE00000331743|GENE_ENSSSCE00000331743|transcript|transcript:ENSSSCT00000046370|pseudogene|2/4|n.246-29428T>C||||||
Block3	96959692	0.903846	0.636364	0.625	0.445455	0.37234	0	0.0125	0.446429	0.5	0.266667	0.583333	0.116667	ANN=G|intron_variant|MODIFIER|ENSSSCE00000331743|GENE_ENSSSCE00000331743|transcript|transcript:ENSSSCT00000046370|pseudogene|2/4|n.246-36496T>C||||||
Block3	96959946	0.902597	0.636364	0.660714	0.445455	0.37766	0	0.0125	0.457831	0.5	0.277778	0.583333	0.166667	ANN=C|intron_variant|MODIFIER|ENSSSCE00000331743|GENE_ENSSSCE00000331743|transcript|transcript:ENSSSCT00000046370|pseudogene|2/4|n.246-36750A>G||||||
Block3	96960098	0.916667	0.636364	0.607143	0.445455	0.367021	0	0.0125	0.451807	0.5	0.266667	0.566667	0.116667	ANN=G|intron_variant|MODIFIER|ENSSSCE00000331743|GENE_ENSSSCE00000331743|transcript|transcript:ENSSSCT00000046370|pseudogene|2/4|n.246-36902T>C||||||
Block3	96961447	0.916667	0.659091	0.625	0.436364	0.365591	0	0.0125	0.469512	0.5	0.266667	0.583333	0.155172	ANN=T|intron_variant|MODIFIER|ENSSSCE00000331743|GENE_ENSSSCE00000331743|transcript|transcript:ENSSSCT00000046370|pseudogene|2/4|n.246-38251C>A||||||
Block3	96990524	0.922078	0	0	0.0480769	0.0180723	0	0	0	0.0208333	0.188889	0.333333	0	ANN=C|intron_variant|MODIFIER|ENSSSCE00000331743|GENE_ENSSSCE00000331743|transcript|transcript:ENSSSCT00000046370|pseudogene|2/4|n.245+47430T>G||||||
Block3	97027261	0.897436	0.636364	0.625	0.509091	0.468085	0	0.0125	0.446429	0.5	0.477778	0.566667	0.133333	ANN=T|intron_variant|MODIFIER|ENSSSCE00000331743|GENE_ENSSSCE00000331743|transcript|transcript:ENSSSCT00000046370|pseudogene|2/4|n.245+10693G>A||||||
Block3	97036865	0.878205	0	0	0.037037	0.0106383	0	0	0	0.0208333	0.2	0.333333	0	ANN=C|intron_variant|MODIFIER|ENSSSCE00000331743|GENE_ENSSSCE00000331743|transcript|transcript:ENSSSCT00000046370|pseudogene|2/4|n.245+1089C>G||||||
Block3	97043500	0.915584	0.666667	0.625	0.454545	0.367021	0	0.0125	0.458333	0.5	0.266667	0.583333	0.172414	ANN=A|upstream_gene_variant|MODIFIER|ENSSSCE00000331743|GENE_ENSSSCE00000331743|transcript|transcript:ENSSSCT00000046370|pseudogene||n.-4533C>T|||||4533|,A|intergenic_region|MODIFIER|ENSSSCE00000331743-MBL2|GENE_ENSSSCE00000331743-ENSSSCG00000010427|intergenic_region|GENE_ENSSSCE00000331743-ENSSSCG00000010427|||n.97043500G>A||||||
Block3	97074979	0.916667	0.636364	0.607143	0.454545	0.37234	0	0.0125	0.439759	0.5	0.277778	0.583333	0.116667	ANN=G|intergenic_region|MODIFIER|ENSSSCE00000331743-MBL2|GENE_ENSSSCE00000331743-ENSSSCG00000010427|intergenic_region|GENE_ENSSSCE00000331743-ENSSSCG00000010427|||n.97074979A>G||||||
Block3	97083292	0.897436	0.636364	0.625	0.436364	0.367021	0	0.0125	0.458333	0.5	0.277778	0.566667	0.116667	ANN=T|intergenic_region|MODIFIER|ENSSSCE00000331743-MBL2|GENE_ENSSSCE00000331743-ENSSSCG00000010427|intergenic_region|GENE_ENSSSCE00000331743-ENSSSCG00000010427|||n.97083292C>T||||||
Block3	97095460	0.897436	0.659091	0.589286	0.445455	0.370968	0	0.0125	0.444444	0.5	0.277778	0.566667	0.116667	ANN=C|intergenic_region|MODIFIER|ENSSSCE00000331743-MBL2|GENE_ENSSSCE00000331743-ENSSSCG00000010427|intergenic_region|GENE_ENSSSCE00000331743-ENSSSCG00000010427|||n.97095460T>C||||||
Block3	97110712	0.903846	0.636364	0.607143	0.445455	0.367021	0	0.0125	0.451807	0.5	0.355556	0.566667	0.116667	ANN=A|downstream_gene_variant|MODIFIER|gene:ENSSSCG00000010427|gene:ENSSSCG00000010427|transcript|ENSSSCT00000011412|protein_coding||c.*3077G>A|||||3077|WARNING_TRANSCRIPT_NO_START_CODON,A|downstream_gene_variant|MODIFIER|ENSSSCE00000253337|GENE_ENSSSCE00000253337|transcript|transcript:ENSSSCT00000011412|protein_coding||c.*3077G>A|||||3077|,A|intergenic_region|MODIFIER|MBL2-DKK1|ENSSSCG0000001042…
Block3	97116076	0.903846	0.613636	0.607143	0.445455	0.393617	0	0.0125	0.481928	0.5	0.344444	0.583333	0.116667	ANN=C|intergenic_region|MODIFIER|MBL2-DKK1|ENSSSCG00000010427-ENSSSCG00000010428|intergenic_region|ENSSSCG00000010427-ENSSSCG00000010428|||n.97116076A>C||||||
Block3	97121986	0.910256	0.636364	0.607143	0.463636	0.393617	0	0.0125	0.85119	0.5625	0.455556	0.666667	0.216667	ANN=G|intergenic_region|MODIFIER|MBL2-DKK1|ENSSSCG00000010427-ENSSSCG00000010428|intergenic_region|ENSSSCG00000010427-ENSSSCG00000010428|||n.97121986T>G||||||
Block3	97122010	0.884615	0	0	0.0363636	0.0106383	0.0384615	0	0	0.0208333	0.177778	0.366667	0	ANN=A|intergenic_region|MODIFIER|MBL2-DKK1|ENSSSCG00000010427-ENSSSCG00000010428|intergenic_region|ENSSSCG00000010427-ENSSSCG00000010428|||n.97122010C>A||||||
Block3	97122610	0.896104	0.636364	0.589286	0.445455	0.382979	0	0.0125	0.847561	0.645833	0.522222	0.783333	0.224138	ANN=G|intergenic_region|MODIFIER|MBL2-DKK1|ENSSSCG00000010427-ENSSSCG00000010428|intergenic_region|ENSSSCG00000010427-ENSSSCG00000010428|||n.97122610A>G||||||
Block3	97124288	0.910256	0.636364	0.589286	0.445455	0.382979	0	0.0125	0.831325	0.583333	0.422222	0.666667	0.214286	ANN=C|intergenic_region|MODIFIER|MBL2-DKK1|ENSSSCG00000010427-ENSSSCG00000010428|intergenic_region|ENSSSCG00000010427-ENSSSCG00000010428|||n.97124288T>C||||||
Block3	97124832	0.897436	0.636364	0.625	0.445455	0.388298	0	0.0125	0.833333	0.583333	0.377778	0.616667	0.133333	ANN=C|intergenic_region|MODIFIER|MBL2-DKK1|ENSSSCG00000010427-ENSSSCG00000010428|intergenic_region|ENSSSCG00000010427-ENSSSCG00000010428|||n.97124832T>C||||||
Block3	97140371	0.910256	0.636364	0.607143	0.445455	0.392473	0	0.0125	0.946429	0.645833	0.488889	0.733333	0.166667	ANN=T|intergenic_region|MODIFIER|MBL2-DKK1|ENSSSCG00000010427-ENSSSCG00000010428|intergenic_region|ENSSSCG00000010427-ENSSSCG00000010428|||n.97140371C>T||||||
Block3	97142624	0.929487	0.659091	0.678571	0.445455	0.37766	0	0.0125	0.934524	0.645833	0.422222	0.7	0.133333	ANN=T|intergenic_region|MODIFIER|MBL2-DKK1|ENSSSCG00000010427-ENSSSCG00000010428|intergenic_region|ENSSSCG00000010427-ENSSSCG00000010428|||n.97142624G>T||||||
Block3	97142696	0.916667	0.659091	0.607143	0.436364	0.38172	0	0.0125	0.457831	0.5	0.344444	0.55	0.1	ANN=C|intergenic_region|MODIFIER|MBL2-DKK1|ENSSSCG00000010427-ENSSSCG00000010428|intergenic_region|ENSSSCG00000010427-ENSSSCG00000010428|||n.97142696T>C||||||
Block3	97145461	0.907895	0.613636	0.589286	0.445455	0.388298	0	0.0125	0.464286	0.5	0.322222	0.566667	0.116667	ANN=A|intergenic_region|MODIFIER|MBL2-DKK1|ENSSSCG00000010427-ENSSSCG00000010428|intergenic_region|ENSSSCG00000010427-ENSSSCG00000010428|||n.97145461T>A||||||
Block3	97147685	0.903846	0.636364	0.571429	0.445455	0.393617	0	0.0125	0.458333	0.5	0.322222	0.566667	0.12069	ANN=C|intergenic_region|MODIFIER|MBL2-DKK1|ENSSSCG00000010427-ENSSSCG00000010428|intergenic_region|ENSSSCG00000010427-ENSSSCG00000010428|||n.97147685T>C||||||
Block3	97148382	0.916667	0.636364	0.607143	0.445455	0.37766	0	0.0125	0.831325	0.604167	0.363636	0.6	0.155172	ANN=T|intergenic_region|MODIFIER|MBL2-DKK1|ENSSSCG00000010427-ENSSSCG00000010428|intergenic_region|ENSSSCG00000010427-ENSSSCG00000010428|||n.97148382C>T||||||
Block3	97153039	0.903846	0.636364	0.592593	0.462963	0.392473	0	0.0125	0.462963	0.5	0.344444	0.566667	0.12069	ANN=T|intergenic_region|MODIFIER|MBL2-DKK1|ENSSSCG00000010427-ENSSSCG00000010428|intergenic_region|ENSSSCG00000010427-ENSSSCG00000010428|||n.97153039C>T||||||
Block3	97158029	0.878205	0	0	0.0272727	0.0108696	0	0	0	0.0208333	0.177778	0.316667	0	ANN=C|intergenic_region|MODIFIER|MBL2-DKK1|ENSSSCG00000010427-ENSSSCG00000010428|intergenic_region|ENSSSCG00000010427-ENSSSCG00000010428|||n.97158029G>C||||||
Block3	97159496	0.910256	0.636364	0.574074	0.445455	0.387097	0	0.0125	0.457831	0.5	0.322222	0.566667	0.116667	ANN=G|intergenic_region|MODIFIER|MBL2-DKK1|ENSSSCG00000010427-ENSSSCG00000010428|intergenic_region|ENSSSCG00000010427-ENSSSCG00000010428|||n.97159496A>G||||||
Block3	97162536	0.903846	0.636364	0.592593	0.445455	0.423077	0	0.0125	0.482143	0.5	0.355556	0.616667	0.15	ANN=C|intergenic_region|MODIFIER|MBL2-DKK1|ENSSSCG00000010427-ENSSSCG00000010428|intergenic_region|ENSSSCG00000010427-ENSSSCG00000010428|||n.97162536T>C||||||
Block3	97163242	0.903846	0.636364	0.607143	0.445455	0.37766	0	0.0125	0.47619	0.5	0.333333	0.633333	0.133333	ANN=C|intergenic_region|MODIFIER|MBL2-DKK1|ENSSSCG00000010427-ENSSSCG00000010428|intergenic_region|ENSSSCG00000010427-ENSSSCG00000010428|||n.97163242T>C||||||
Block3	97165165	0.891026	0.636364	0.625	0.445455	0.367021	0	0.0125	0.469512	0.5	0.340909	0.6	0.116667	ANN=C|intergenic_region|MODIFIER|MBL2-DKK1|ENSSSCG00000010427-ENSSSCG00000010428|intergenic_region|ENSSSCG00000010427-ENSSSCG00000010428|||n.97165165A>C||||||
Block3	97168126	0.922078	0.636364	0.607143	0.453704	0.37234	0	0.0125	0.855422	0.604167	0.388889	0.75	0.183333	ANN=G|intergenic_region|MODIFIER|MBL2-DKK1|ENSSSCG00000010427-ENSSSCG00000010428|intergenic_region|ENSSSCG00000010427-ENSSSCG00000010428|||n.97168126T>G||||||
Block3	97175002	0.878205	0	0	0.0363636	0.00543478	0	0	0	0.0208333	0.188889	0.35	0	ANN=C|intergenic_region|MODIFIER|MBL2-DKK1|ENSSSCG00000010427-ENSSSCG00000010428|intergenic_region|ENSSSCG00000010427-ENSSSCG00000010428|||n.97175002T>C||||||
Block3	97177414	0.902597	0.613636	0.555556	0.445455	0.388298	0	0.0125	0.481707	0.5	0.333333	0.62069	0.116667	ANN=C|intergenic_region|MODIFIER|MBL2-DKK1|ENSSSCG00000010427-ENSSSCG00000010428|intergenic_region|ENSSSCG00000010427-ENSSSCG00000010428|||n.97177414T>C||||||
Block3	97177754	0.903846	0.636364	0.592593	0.445455	0.388298	0	0.0125	0.475904	0.5	0.333333	0.566667	0.12069	ANN=A|intergenic_region|MODIFIER|MBL2-DKK1|ENSSSCG00000010427-ENSSSCG00000010428|intergenic_region|ENSSSCG00000010427-ENSSSCG00000010428|||n.97177754G>A||||||
Block3	97180540	0.897436	0.636364	0.607143	0.445455	0.388298	0	0.0125	0.487952	0.5	0.355556	0.616667	0.137931	ANN=T|intergenic_region|MODIFIER|MBL2-DKK1|ENSSSCG00000010427-ENSSSCG00000010428|intergenic_region|ENSSSCG00000010427-ENSSSCG00000010428|||n.97180540C>T||||||
Block3	97183077	0.916667	0.636364	0.607143	0.445455	0.388298	0	0.0125	0.458333	0.5	0.344444	0.566667	0.116667	ANN=C|intergenic_region|MODIFIER|MBL2-DKK1|ENSSSCG00000010427-ENSSSCG00000010428|intergenic_region|ENSSSCG00000010427-ENSSSCG00000010428|||n.97183077T>C||||||
Block3	97184949	0.897436	0.659091	0.625	0.445455	0.393617	0	0.0125	0.839286	0.604167	0.443182	0.733333	0.183333	ANN=C|intergenic_region|MODIFIER|MBL2-DKK1|ENSSSCG00000010427-ENSSSCG00000010428|intergenic_region|ENSSSCG00000010427-ENSSSCG00000010428|||n.97184949T>C||||||
Block3	97185717	0.902597	0.636364	0.592593	0.445455	0.387097	0	0.0125	0.482143	0.5	0.344444	0.616667	0.133333	ANN=T|intergenic_region|MODIFIER|MBL2-DKK1|ENSSSCG00000010427-ENSSSCG00000010428|intergenic_region|ENSSSCG00000010427-ENSSSCG00000010428|||n.97185717C>T||||||
Block3	97185755	0.903846	0.636364	0.625	0.445455	0.393617	0	0.0125	0.488095	0.5	0.344444	0.616667	0.133333	ANN=C|intergenic_region|MODIFIER|MBL2-DKK1|ENSSSCG00000010427-ENSSSCG00000010428|intergenic_region|ENSSSCG00000010427-ENSSSCG00000010428|||n.97185755T>C||||||
Block3	97186507	0.903846	0.636364	0.607143	0.436364	0.398936	0	0.0125	0.487952	0.5	0.333333	0.616667	0.133333	ANN=A|intergenic_region|MODIFIER|MBL2-DKK1|ENSSSCG00000010427-ENSSSCG00000010428|intergenic_region|ENSSSCG00000010427-ENSSSCG00000010428|||n.97186507G>A||||||
Block3	97186844	0.891026	0.636364	0.592593	0.445455	0.388298	0	0.0125	0.452381	0.5	0.344444	0.566667	0.116667	ANN=C|intergenic_region|MODIFIER|MBL2-DKK1|ENSSSCG00000010427-ENSSSCG00000010428|intergenic_region|ENSSSCG00000010427-ENSSSCG00000010428|||n.97186844T>C||||||
Block3	97186980	0.910256	0.613636	0.589286	0.445455	0.37766	0	0.0125	0.463855	0.5	0.344444	0.6	0.137931	ANN=C|intergenic_region|MODIFIER|MBL2-DKK1|ENSSSCG00000010427-ENSSSCG00000010428|intergenic_region|ENSSSCG00000010427-ENSSSCG00000010428|||n.97186980T>C||||||
Block3	97187221	0.910256	0.636364	0.611111	0.445455	0.382979	0	0.0125	0.469512	0.5	0.355556	0.6	0.133333	ANN=G|intergenic_region|MODIFIER|MBL2-DKK1|ENSSSCG00000010427-ENSSSCG00000010428|intergenic_region|ENSSSCG00000010427-ENSSSCG00000010428|||n.97187221A>G||||||
Block3	97187632	0.903846	0.636364	0.607143	0.445455	0.37766	0	0.0125	0.464286	0.479167	0.333333	0.566667	0.116667	ANN=A|intergenic_region|MODIFIER|MBL2-DKK1|ENSSSCG00000010427-ENSSSCG00000010428|intergenic_region|ENSSSCG00000010427-ENSSSCG00000010428|||n.97187632C>A||||||
Block3	97189051	0.910256	0.636364	0.607143	0.445455	0.388298	0	0.0125	0.47619	0.5	0.322222	0.633333	0.137931	ANN=G|intergenic_region|MODIFIER|MBL2-DKK1|ENSSSCG00000010427-ENSSSCG00000010428|intergenic_region|ENSSSCG00000010427-ENSSSCG00000010428|||n.97189051C>G||||||
Block3	97192146	0.897436	0.659091	0.607143	0.453704	0.388298	0	0.0125	0.458333	0.479167	0.333333	0.566667	0.116667	ANN=C|intergenic_region|MODIFIER|MBL2-DKK1|ENSSSCG00000010427-ENSSSCG00000010428|intergenic_region|ENSSSCG00000010427-ENSSSCG00000010428|||n.97192146G>C||||||
Block3	97215232	0.897436	0.613636	0.574074	0.445455	0.404255	0	0.0125	0.452381	0.479167	0.322222	0.616667	0.45	ANN=G|intergenic_region|MODIFIER|MBL2-DKK1|ENSSSCG00000010427-ENSSSCG00000010428|intergenic_region|ENSSSCG00000010427-ENSSSCG00000010428|||n.97215232A>G||||||
Block3	97229410	0.891026	0	0	0.0363636	0.0107527	0	0	0	0.0208333	0.188889	0.35	0	ANN=C|intergenic_region|MODIFIER|MBL2-DKK1|ENSSSCG00000010427-ENSSSCG00000010428|intergenic_region|ENSSSCG00000010427-ENSSSCG00000010428|||n.97229410G>C||||||
Block3	97240634	0.878205	0	0	0.0363636	0.0106383	0	0	0	0.0208333	0.188889	0.35	0	ANN=C|intergenic_region|MODIFIER|MBL2-DKK1|ENSSSCG00000010427-ENSSSCG00000010428|intergenic_region|ENSSSCG00000010427-ENSSSCG00000010428|||n.97240634T>C||||||
Block3	97249320	0.903846	0.636364	0.607143	0.445455	0.38172	0	0.0125	0.452381	0.4375	0.340909	0.55	0.116667	ANN=C|intergenic_region|MODIFIER|MBL2-DKK1|ENSSSCG00000010427-ENSSSCG00000010428|intergenic_region|ENSSSCG00000010427-ENSSSCG00000010428|||n.97249320T>C||||||
Block3	97258339	0.910256	0.636364	0.642857	0.445455	0.369565	0	0.0125	0.445783	0.4375	0.333333	0.566667	0.116667	ANN=G|intergenic_region|MODIFIER|MBL2-DKK1|ENSSSCG00000010427-ENSSSCG00000010428|intergenic_region|ENSSSCG00000010427-ENSSSCG00000010428|||n.97258339A>G||||||
Block3	97274893	0.903846	0.636364	0.607143	0.436364	0.37766	0	0.0125	0.464286	0.4375	0.333333	0.566667	0.15	ANN=C|intergenic_region|MODIFIER|MBL2-DKK1|ENSSSCG00000010427-ENSSSCG00000010428|intergenic_region|ENSSSCG00000010427-ENSSSCG00000010428|||n.97274893T>C||||||
Block3	97278594	0.910256	0.613636	0.589286	0.418182	0.411111	0	0.0125	0.469136	0.416667	0.352273	0.7	0.366667	ANN=C|intergenic_region|MODIFIER|MBL2-DKK1|ENSSSCG00000010427-ENSSSCG00000010428|intergenic_region|ENSSSCG00000010427-ENSSSCG00000010428|||n.97278594T>C||||||
Block3	97279440	0.903846	0.636364	0.607143	0.445455	0.398936	0	0.0125	0.470238	0.4375	0.344444	0.616667	0.183333	ANN=T|intergenic_region|MODIFIER|MBL2-DKK1|ENSSSCG00000010427-ENSSSCG00000010428|intergenic_region|ENSSSCG00000010427-ENSSSCG00000010428|||n.97279440C>T||||||
Block3	97281883	0.884615	0	0	0.1	0.106383	0	0.0125	0.119048	0.0833333	0.488889	0.516667	0.0862069	ANN=T|intergenic_region|MODIFIER|MBL2-DKK1|ENSSSCG00000010427-ENSSSCG00000010428|intergenic_region|ENSSSCG00000010427-ENSSSCG00000010428|||n.97281883C>T||||||
Block3	97284631	0.897436	0	0	0.0454545	0.0106383	0	0	0.0297619	0.0833333	0.233333	0.5	0.0344828	ANN=A|intergenic_region|MODIFIER|MBL2-DKK1|ENSSSCG00000010427-ENSSSCG00000010428|intergenic_region|ENSSSCG00000010427-ENSSSCG00000010428|||n.97284631G>A||||||
Block3	97285286	0.897436	0	0	0.109091	0.107527	0	0.0125	0.125	0.0833333	0.5	0.483333	0.0833333	ANN=C|intergenic_region|MODIFIER|MBL2-DKK1|ENSSSCG00000010427-ENSSSCG00000010428|intergenic_region|ENSSSCG00000010427-ENSSSCG00000010428|||n.97285286A>C||||||
Block3	97288567	0.884615	0	0	0.0363636	0.0106383	0	0	0	0.0208333	0.211111	0.333333	0	ANN=T|intergenic_region|MODIFIER|MBL2-DKK1|ENSSSCG00000010427-ENSSSCG00000010428|intergenic_region|ENSSSCG00000010427-ENSSSCG00000010428|||n.97288567C>T||||||
Block3	97291011	0.878205	0	0	0.0363636	0.016129	0	0	0.0243902	0.0208333	0.277778	0.383333	0.0166667	ANN=A|intergenic_region|MODIFIER|MBL2-DKK1|ENSSSCG00000010427-ENSSSCG00000010428|intergenic_region|ENSSSCG00000010427-ENSSSCG00000010428|||n.97291011C>A||||||
Block3	97300393	0.878205	0	0	0.037037	0.0106383	0	0	0	0.0208333	0.188889	0.35	0	ANN=T|intergenic_region|MODIFIER|MBL2-DKK1|ENSSSCG00000010427-ENSSSCG00000010428|intergenic_region|ENSSSCG00000010427-ENSSSCG00000010428|||n.97300393A>T||||||
Block3	97300672	0.884615	0	0	0.1	0.111702	0	0.0125	0.172619	0.270833	0.788889	0.666667	0.75	ANN=G|intergenic_region|MODIFIER|MBL2-DKK1|ENSSSCG00000010427-ENSSSCG00000010428|intergenic_region|ENSSSCG00000010427-ENSSSCG00000010428|||n.97300672C>G||||||
Block3	97302100	0.876623	0	0	0.0363636	0.0107527	0	0	0.0246914	0.0208333	0.2	0.383333	0.0166667	ANN=T|intergenic_region|MODIFIER|MBL2-DKK1|ENSSSCG00000010427-ENSSSCG00000010428|intergenic_region|ENSSSCG00000010427-ENSSSCG00000010428|||n.97302100C>T||||||
Block3	97302168	0.878205	0	0	0.109091	0.11413	0	0.0125	0.0963855	0.270833	0.755556	0.65	0.568966	ANN=T|intergenic_region|MODIFIER|MBL2-DKK1|ENSSSCG00000010427-ENSSSCG00000010428|intergenic_region|ENSSSCG00000010427-ENSSSCG00000010428|||n.97302168C>T||||||
Block3	97305766	0.891026	0	0	0.0363636	0.0107527	0	0	0.0238095	0.0208333	0.222222	0.4	0.0166667	ANN=G|intergenic_region|MODIFIER|MBL2-DKK1|ENSSSCG00000010427-ENSSSCG00000010428|intergenic_region|ENSSSCG00000010427-ENSSSCG00000010428|||n.97305766A>G||||||
Block3	97309261	0.883117	0	0	0.037037	0.048913	0.0769231	0	0.077381	0.270833	0.455556	0.633333	0.133333	ANN=T|intergenic_region|MODIFIER|MBL2-DKK1|ENSSSCG00000010427-ENSSSCG00000010428|intergenic_region|ENSSSCG00000010427-ENSSSCG00000010428|||n.97309261C>T||||||
Block3	97309601	0.891026	0	0	0.0363636	0.0106383	0	0	0.0297619	0.0208333	0.27907	0.4	0.0166667	ANN=G|intergenic_region|MODIFIER|MBL2-DKK1|ENSSSCG00000010427-ENSSSCG00000010428|intergenic_region|ENSSSCG00000010427-ENSSSCG00000010428|||n.97309601A>G||||||
Block3	97310254	0.878205	0	0.0178571	0.1	0.117021	0	0.0125	0.152439	0.270833	0.8	0.65	0.8	ANN=A|intergenic_region|MODIFIER|MBL2-DKK1|ENSSSCG00000010427-ENSSSCG00000010428|intergenic_region|ENSSSCG00000010427-ENSSSCG00000010428|||n.97310254G>A||||||
Block3	97310433	0.884615	0	0	0.0363636	0.0159574	0	0	0.0297619	0.0208333	0.227273	0.4	0.0172414	ANN=T|intergenic_region|MODIFIER|MBL2-DKK1|ENSSSCG00000010427-ENSSSCG00000010428|intergenic_region|ENSSSCG00000010427-ENSSSCG00000010428|||n.97310433C>T||||||
Block3	97310938	0.883117	0	0	0.1	0.12766	0	0	0.0833333	0.270833	0.755556	0.666667	0.366667	ANN=G|intergenic_region|MODIFIER|MBL2-DKK1|ENSSSCG00000010427-ENSSSCG00000010428|intergenic_region|ENSSSCG00000010427-ENSSSCG00000010428|||n.97310938T>G||||||
Block3	97310940	0.884615	0	0	0.1	0.117021	0	0.0125	0.0833333	0.270833	0.755556	0.666667	0.366667	ANN=G|intergenic_region|MODIFIER|MBL2-DKK1|ENSSSCG00000010427-ENSSSCG00000010428|intergenic_region|ENSSSCG00000010427-ENSSSCG00000010428|||n.97310940A>G||||||
Block3	97313967	0.897436	0	0.0178571	0.109091	0.117021	0	0.0125	0.0246914	0.0208333	0.488889	0.4	0.275862	ANN=G|intergenic_region|MODIFIER|MBL2-DKK1|ENSSSCG00000010427-ENSSSCG00000010428|intergenic_region|ENSSSCG00000010427-ENSSSCG00000010428|||n.97313967A>G||||||
Block3	97316700	0.878205	0	0	0.0272727	0.0106383	0	0	0	0.0208333	0.188889	0.35	0	ANN=C|intergenic_region|MODIFIER|MBL2-DKK1|ENSSSCG00000010427-ENSSSCG00000010428|intergenic_region|ENSSSCG00000010427-ENSSSCG00000010428|||n.97316700T>C||||||
Block3	97317094	0.878205	0	0	0.1	0.111702	0	0.0125	0.0304878	0.0208333	0.488889	0.4	0.216667	ANN=C|intergenic_region|MODIFIER|MBL2-DKK1|ENSSSCG00000010427-ENSSSCG00000010428|intergenic_region|ENSSSCG00000010427-ENSSSCG00000010428|||n.97317094T>C||||||
Block3	97317120	0.884615	0	0	0.1	0.111702	0	0.0125	0.0304878	0.0208333	0.444444	0.4	0.216667	ANN=T|intergenic_region|MODIFIER|MBL2-DKK1|ENSSSCG00000010427-ENSSSCG00000010428|intergenic_region|ENSSSCG00000010427-ENSSSCG00000010428|||n.97317120C>T||||||
Block3	97317643	0.871795	0	0	0.1	0.117021	0	0.0125	0.180723	0.270833	0.788889	0.65	0.75	ANN=C|intergenic_region|MODIFIER|MBL2-DKK1|ENSSSCG00000010427-ENSSSCG00000010428|intergenic_region|ENSSSCG00000010427-ENSSSCG00000010428|||n.97317643T>C||||||
Block3	97318783	0.878205	0	0	0.0454545	0.0106383	0	0	0	0.0208333	0.188889	0.35	0	ANN=T|intergenic_region|MODIFIER|MBL2-DKK1|ENSSSCG00000010427-ENSSSCG00000010428|intergenic_region|ENSSSCG00000010427-ENSSSCG00000010428|||n.97318783A>T||||||
Block3	97320086	0.897436	0	0	0.101852	0.106383	0	0.0125	0.0914634	0.270833	0.755556	0.65	0.333333	ANN=A|intergenic_region|MODIFIER|MBL2-DKK1|ENSSSCG00000010427-ENSSSCG00000010428|intergenic_region|ENSSSCG00000010427-ENSSSCG00000010428|||n.97320086G>A||||||
Block3	97320931	0.878205	0	0.0357143	0.1	0.117021	0	0.0125	0.0892857	0.270833	0.744444	0.65	0.383333	ANN=T|intergenic_region|MODIFIER|MBL2-DKK1|ENSSSCG00000010427-ENSSSCG00000010428|intergenic_region|ENSSSCG00000010427-ENSSSCG00000010428|||n.97320931C>T||||||
Block3	97322969	0.884615	0	0	0.1	0.111702	0	0.0125	0.0833333	0.270833	0.755556	0.65	0.366667	ANN=G|intergenic_region|MODIFIER|MBL2-DKK1|ENSSSCG00000010427-ENSSSCG00000010428|intergenic_region|ENSSSCG00000010427-ENSSSCG00000010428|||n.97322969A>G||||||
Block3	97324678	0.896104	0	0	0.111111	0.103261	0	0.0125	0.0304878	0.0208333	0.674419	0.366667	0.258621	ANN=G|intergenic_region|MODIFIER|MBL2-DKK1|ENSSSCG00000010427-ENSSSCG00000010428|intergenic_region|ENSSSCG00000010427-ENSSSCG00000010428|||n.97324678A>G||||||
Block3	97325424	0.891026	0	0	0.1	0.11828	0	0.0125	0.0238095	0.0208333	0.7	0.433333	0.266667	ANN=C|intergenic_region|MODIFIER|MBL2-DKK1|ENSSSCG00000010427-ENSSSCG00000010428|intergenic_region|ENSSSCG00000010427-ENSSSCG00000010428|||n.97325424T>C||||||
Block3	97326148	0.878205	0	0	0.0363636	0.0159574	0	0	0.0243902	0.0208333	0.233333	0.4	0.0166667	ANN=C|intergenic_region|MODIFIER|MBL2-DKK1|ENSSSCG00000010427-ENSSSCG00000010428|intergenic_region|ENSSSCG00000010427-ENSSSCG00000010428|||n.97326148T>C||||||
Block3	97331053	0.884615	0	0	0.0363636	0.0106383	0	0	0	0.0208333	0.188889	0.35	0	ANN=T|intergenic_region|MODIFIER|MBL2-DKK1|ENSSSCG00000010427-ENSSSCG00000010428|intergenic_region|ENSSSCG00000010427-ENSSSCG00000010428|||n.97331053C>T||||||
Block3	97331399	0.884615	0	0	0.0363636	0.010989	0	0	0.0731707	0.270833	0.322222	0.633333	0.266667	ANN=C|intergenic_region|MODIFIER|MBL2-DKK1|ENSSSCG00000010427-ENSSSCG00000010428|intergenic_region|ENSSSCG00000010427-ENSSSCG00000010428|||n.97331399T>C||||||
Block3	97331542	0.878205	0	0	0.1	0.102151	0	0.0125	0.0903614	0.270833	0.744444	0.65	0.333333	ANN=G|intergenic_region|MODIFIER|MBL2-DKK1|ENSSSCG00000010427-ENSSSCG00000010428|intergenic_region|ENSSSCG00000010427-ENSSSCG00000010428|||n.97331542A>G||||||
Block3	97331689	0.871795	0	0	0.0909091	0.119565	0	0.0125	0.0914634	0.270833	0.744444	0.65	0.366667	ANN=C|intergenic_region|MODIFIER|MBL2-DKK1|ENSSSCG00000010427-ENSSSCG00000010428|intergenic_region|ENSSSCG00000010427-ENSSSCG00000010428|||n.97331689T>C||||||
Block3	97334823	0.907895	0	0	0.037037	0.016129	0	0.0125	0.0722892	0.270833	0.333333	0.65	0.258621	ANN=A|intergenic_region|MODIFIER|MBL2-DKK1|ENSSSCG00000010427-ENSSSCG00000010428|intergenic_region|ENSSSCG00000010427-ENSSSCG00000010428|||n.97334823C>A||||||
Block3	97336003	0.903846	0	0	0.1	0.112903	0	0.0125	0.0892857	0.270833	0.755556	0.65	0.483333	ANN=T|intergenic_region|MODIFIER|MBL2-DKK1|ENSSSCG00000010427-ENSSSCG00000010428|intergenic_region|ENSSSCG00000010427-ENSSSCG00000010428|||n.97336003C>T||||||
Block3	97336077	0.891026	0	0	0.1	0.107527	0	0.0125	0.077381	0.270833	0.544444	0.65	0.316667	ANN=A|intergenic_region|MODIFIER|MBL2-DKK1|ENSSSCG00000010427-ENSSSCG00000010428|intergenic_region|ENSSSCG00000010427-ENSSSCG00000010428|||n.97336077G>A||||||
Block3	97336132	0.884615	0	0	0.1	0.108696	0	0.0125	0.0833333	0.270833	0.761364	0.65	0.5	ANN=A|intergenic_region|MODIFIER|MBL2-DKK1|ENSSSCG00000010427-ENSSSCG00000010428|intergenic_region|ENSSSCG00000010427-ENSSSCG00000010428|||n.97336132G>A||||||
Block3	97338232	0.883117	0	0.0178571	0.109091	0.143617	0	0.0125	0.0963855	0.270833	0.755556	0.65	0.5	ANN=G|intergenic_region|MODIFIER|MBL2-DKK1|ENSSSCG00000010427-ENSSSCG00000010428|intergenic_region|ENSSSCG00000010427-ENSSSCG00000010428|||n.97338232C>G||||||
Block3	97339339	0.891026	0	0	0.1	0.111702	0	0.0125	0.170732	0.270833	0.777778	0.65	0.8	ANN=G|intergenic_region|MODIFIER|MBL2-DKK1|ENSSSCG00000010427-ENSSSCG00000010428|intergenic_region|ENSSSCG00000010427-ENSSSCG00000010428|||n.97339339A>G||||||
Block3	97339993	0.878205	0	0	0.1	0.106383	0	0.0125	0.162651	0.270833	0.788889	0.65	0.75	ANN=T|intergenic_region|MODIFIER|MBL2-DKK1|ENSSSCG00000010427-ENSSSCG00000010428|intergenic_region|ENSSSCG00000010427-ENSSSCG00000010428|||n.97339993C>T||||||
Block3	97345141	0.891026	0	0	0.0363636	0.0106383	0	0	0.0238095	0.0208333	0.227273	0.4	0.0166667	ANN=G|intergenic_region|MODIFIER|MBL2-DKK1|ENSSSCG00000010427-ENSSSCG00000010428|intergenic_region|ENSSSCG00000010427-ENSSSCG00000010428|||n.97345141A>G||||||
Block3	97347819	0.878205	0	0	0.0363636	0.0106383	0	0	0	0.0208333	0.188889	0.35	0	ANN=C|intergenic_region|MODIFIER|MBL2-DKK1|ENSSSCG00000010427-ENSSSCG00000010428|intergenic_region|ENSSSCG00000010427-ENSSSCG00000010428|||n.97347819T>C||||||
Block3	97350728	0.88961	0	0	0.037037	0.0212766	0	0	0	0.0208333	0.181818	0.333333	0	ANN=C|intergenic_region|MODIFIER|MBL2-DKK1|ENSSSCG00000010427-ENSSSCG00000010428|intergenic_region|ENSSSCG00000010427-ENSSSCG00000010428|||n.97350728A>C||||||
Block3	97350825	0.868421	0	0.0185185	0.0181818	0.016129	0	0	0	0.0208333	0.238636	0.333333	0.0172414	ANN=T|intergenic_region|MODIFIER|MBL2-DKK1|ENSSSCG00000010427-ENSSSCG00000010428|intergenic_region|ENSSSCG00000010427-ENSSSCG00000010428|||n.97350825C>T||||||
Block3	97351294	0.891026	0	0	0.0272727	0.0106383	0	0	0	0.0208333	0.244444	0.333333	0.0166667	ANN=G|intergenic_region|MODIFIER|MBL2-DKK1|ENSSSCG00000010427-ENSSSCG00000010428|intergenic_region|ENSSSCG00000010427-ENSSSCG00000010428|||n.97351294C>G||||||
Block3	97351495	0.884615	0	0.0178571	0.0363636	0.0159574	0	0	0	0.0208333	0.222222	0.333333	0.0333333	ANN=G|intergenic_region|MODIFIER|MBL2-DKK1|ENSSSCG00000010427-ENSSSCG00000010428|intergenic_region|ENSSSCG00000010427-ENSSSCG00000010428|||n.97351495A>G||||||
Block3	97351571	0.891026	0	0	0.0363636	0.0106383	0	0	0	0.0208333	0.193182	0.35	0	ANN=T|intergenic_region|MODIFIER|MBL2-DKK1|ENSSSCG00000010427-ENSSSCG00000010428|intergenic_region|ENSSSCG00000010427-ENSSSCG00000010428|||n.97351571G>T||||||
Block3	97352587	0.871795	0	0.0178571	0.0363636	0.0107527	0	0	0.0892857	0.0208333	0.238636	0.35	0.0172414	ANN=C|intergenic_region|MODIFIER|MBL2-DKK1|ENSSSCG00000010427-ENSSSCG00000010428|intergenic_region|ENSSSCG00000010427-ENSSSCG00000010428|||n.97352587T>C||||||
Block3	97352683	0.884615	0	0	0.0363636	0.00543478	0	0	0	0.0208333	0.244444	0.333333	0.0166667	ANN=T|intergenic_region|MODIFIER|MBL2-DKK1|ENSSSCG00000010427-ENSSSCG00000010428|intergenic_region|ENSSSCG00000010427-ENSSSCG00000010428|||n.97352683C>T||||||
Block3	97353181	0.871795	0	0.0178571	0.0363636	0.00531915	0	0	0.138554	0.270833	0.355556	0.6	0.716667	ANN=T|intergenic_region|MODIFIER|MBL2-DKK1|ENSSSCG00000010427-ENSSSCG00000010428|intergenic_region|ENSSSCG00000010427-ENSSSCG00000010428|||n.97353181C>T||||||
Block3	97353454	0.891026	0	0	0.0363636	0.0106383	0	0	0.130952	0.270833	0.333333	0.583333	0.733333	ANN=T|intergenic_region|MODIFIER|MBL2-DKK1|ENSSSCG00000010427-ENSSSCG00000010428|intergenic_region|ENSSSCG00000010427-ENSSSCG00000010428|||n.97353454C>T||||||
Block3	97354082	0.87013	0	0	0.0363636	0.00549451	0	0	0.14881	0.270833	0.344444	0.583333	0.706897	ANN=C|intergenic_region|MODIFIER|MBL2-DKK1|ENSSSCG00000010427-ENSSSCG00000010428|intergenic_region|ENSSSCG00000010427-ENSSSCG00000010428|||n.97354082T>C||||||
Block3	97354212	0.896104	0	0	0.0363636	0.00543478	0	0	0.0963855	0.0208333	0.238636	0.333333	0.0166667	ANN=G|intergenic_region|MODIFIER|MBL2-DKK1|ENSSSCG00000010427-ENSSSCG00000010428|intergenic_region|ENSSSCG00000010427-ENSSSCG00000010428|||n.97354212C>G||||||
Block3	97354703	0.878205	0.0227273	0	0.0363636	0.0212766	0	0	0.0843373	0.0208333	0.244444	0.333333	0.0166667	ANN=C|intergenic_region|MODIFIER|MBL2-DKK1|ENSSSCG00000010427-ENSSSCG00000010428|intergenic_region|ENSSSCG00000010427-ENSSSCG00000010428|||n.97354703T>C||||||
Block3	97354965	0.884615	0	0	0.0363636	0.0164835	0	0	0	0.0416667	0.2	0.35	0	ANN=C|intergenic_region|MODIFIER|MBL2-DKK1|ENSSSCG00000010427-ENSSSCG00000010428|intergenic_region|ENSSSCG00000010427-ENSSSCG00000010428|||n.97354965A>C||||||
Block3	97355380	0.884615	0	0	0.0363636	0.0111111	0	0	0.13253	0.270833	0.344444	0.583333	0.716667	ANN=T|intergenic_region|MODIFIER|MBL2-DKK1|ENSSSCG00000010427-ENSSSCG00000010428|intergenic_region|ENSSSCG00000010427-ENSSSCG00000010428|||n.97355380C>T||||||
Block3	97355986	0.884615	0	0	0.0545455	0.0106383	0	0	0	0.0208333	0.233333	0.35	0.0172414	ANN=T|intergenic_region|MODIFIER|MBL2-DKK1|ENSSSCG00000010427-ENSSSCG00000010428|intergenic_region|ENSSSCG00000010427-ENSSSCG00000010428|||n.97355986C>T||||||
Block3	97357181	0.955128	0	0	0.0377358	0.0194805	0	0	0	0.0416667	0.425	0.4	0.02	ANN=C|intergenic_region|MODIFIER|MBL2-DKK1|ENSSSCG00000010427-ENSSSCG00000010428|intergenic_region|ENSSSCG00000010427-ENSSSCG00000010428|||n.97357181G>C||||||
Block3	97357360	0.935897	0	0	0.0471698	0.0159574	0	0	0	0.0416667	0.391892	0.431034	0.0208333	ANN=T|intergenic_region|MODIFIER|MBL2-DKK1|ENSSSCG00000010427-ENSSSCG00000010428|intergenic_region|ENSSSCG00000010427-ENSSSCG00000010428|||n.97357360G>T||||||
Block3	97357763	0.935897	0.0909091	0.0217391	0.0660377	0.0592105	0	0	0.166667	0.108696	0.35	0.625	0.0666667	ANN=G|intergenic_region|MODIFIER|MBL2-DKK1|ENSSSCG00000010427-ENSSSCG00000010428|intergenic_region|ENSSSCG00000010427-ENSSSCG00000010428|||n.97357763A>G||||||
Block3	97358442	0.907895	0	0	0.0392157	0.00632911	0	0	0	0.0208333	0.342857	0.466667	0.0192308	ANN=G|intergenic_region|MODIFIER|MBL2-DKK1|ENSSSCG00000010427-ENSSSCG00000010428|intergenic_region|ENSSSCG00000010427-ENSSSCG00000010428|||n.97358442A>G||||||
Block3	97358487	0.921053	0	0	0.0545455	0.025641	0	0	0.111111	0.0208333	0.313953	0.5	0.0192308	ANN=T|intergenic_region|MODIFIER|MBL2-DKK1|ENSSSCG00000010427-ENSSSCG00000010428|intergenic_region|ENSSSCG00000010427-ENSSSCG00000010428|||n.97358487C>T||||||
Block3	97358530	0.916667	0	0	0.0576923	0.0227273	0	0	0.115385	0.0434783	0.255814	0.410714	0.0384615	ANN=G|intergenic_region|MODIFIER|MBL2-DKK1|ENSSSCG00000010427-ENSSSCG00000010428|intergenic_region|ENSSSCG00000010427-ENSSSCG00000010428|||n.97358530C>G||||||
Block3	97358618	0.881579	0	0	0.0363636	0.0212766	0	0	0.14881	0.270833	0.344444	0.603448	0.714286	ANN=G|intergenic_region|MODIFIER|MBL2-DKK1|ENSSSCG00000010427-ENSSSCG00000010428|intergenic_region|ENSSSCG00000010427-ENSSSCG00000010428|||n.97358618A>G||||||
Block3	97360075	0.871795	0	0	0.0363636	0.00531915	0	0	0	0.0208333	0.233333	0.333333	0.0172414	ANN=G|intergenic_region|MODIFIER|MBL2-DKK1|ENSSSCG00000010427-ENSSSCG00000010428|intergenic_region|ENSSSCG00000010427-ENSSSCG00000010428|||n.97360075A>G||||||
Block3	97360612	0.884615	0	0	0.0363636	0.00531915	0	0	0.0952381	0.0208333	0.222222	0.366667	0.05	ANN=C|intergenic_region|MODIFIER|MBL2-DKK1|ENSSSCG00000010427-ENSSSCG00000010428|intergenic_region|ENSSSCG00000010427-ENSSSCG00000010428|||n.97360612T>C||||||
Block3	97361954	0.897436	0	0	0.0363636	0.0159574	0	0	0	0.0208333	0.222222	0.316667	0.05	ANN=G|intergenic_region|MODIFIER|MBL2-DKK1|ENSSSCG00000010427-ENSSSCG00000010428|intergenic_region|ENSSSCG00000010427-ENSSSCG00000010428|||n.97361954A>G||||||
Block3	97365132	0.891026	0	0	0.0454545	0.0106383	0	0	0.142857	0.270833	0.366667	0.55	0.716667	ANN=T|intergenic_region|MODIFIER|MBL2-DKK1|ENSSSCG00000010427-ENSSSCG00000010428|intergenic_region|ENSSSCG00000010427-ENSSSCG00000010428|||n.97365132G>T||||||
Block3	97367194	0.878205	0	0	0.0363636	0.0107527	0	0	0	0.0208333	0.2	0.35	0	ANN=G|intergenic_region|MODIFIER|MBL2-DKK1|ENSSSCG00000010427-ENSSSCG00000010428|intergenic_region|ENSSSCG00000010427-ENSSSCG00000010428|||n.97367194A>G||||||
Block3	97368563	0.871795	0	0	0.0363636	0.0106383	0	0	0.0595238	0.270833	0.322222	0.466667	0.333333	ANN=T|intergenic_region|MODIFIER|MBL2-DKK1|ENSSSCG00000010427-ENSSSCG00000010428|intergenic_region|ENSSSCG00000010427-ENSSSCG00000010428|||n.97368563C>T||||||
Block3	97369570	0.878205	0	0	0.0181818	0.0106383	0	0	0.047619	0.270833	0.355556	0.45	0.516667	ANN=A|intergenic_region|MODIFIER|MBL2-DKK1|ENSSSCG00000010427-ENSSSCG00000010428|intergenic_region|ENSSSCG00000010427-ENSSSCG00000010428|||n.97369570T>A||||||
Block3	97371208	0.863636	0	0	0.0363636	0.00531915	0	0	0.518072	0.416667	0.622222	0.65	0.793103	ANN=T|intergenic_region|MODIFIER|MBL2-DKK1|ENSSSCG00000010427-ENSSSCG00000010428|intergenic_region|ENSSSCG00000010427-ENSSSCG00000010428|||n.97371208C>T||||||
Block3	97373983	0.865385	0	0	0.0363636	0.0106383	0	0	0.0595238	0.229167	0.329545	0.466667	0.3	ANN=C|intergenic_region|MODIFIER|MBL2-DKK1|ENSSSCG00000010427-ENSSSCG00000010428|intergenic_region|ENSSSCG00000010427-ENSSSCG00000010428|||n.97373983A>C||||||
Block3	97374595	0.876623	0	0	0.0363636	0.0106383	0	0	0	0.0208333	0.188889	0.333333	0	ANN=A|intergenic_region|MODIFIER|MBL2-DKK1|ENSSSCG00000010427-ENSSSCG00000010428|intergenic_region|ENSSSCG00000010427-ENSSSCG00000010428|||n.97374595G>A||||||
Block3	97374977	0.871795	0	0	0.0363636	0.0106383	0	0	0.14881	0.270833	0.366667	0.583333	0.733333	ANN=A|intergenic_region|MODIFIER|MBL2-DKK1|ENSSSCG00000010427-ENSSSCG00000010428|intergenic_region|ENSSSCG00000010427-ENSSSCG00000010428|||n.97374977G>A||||||
Block3	97376348	0.878205	0	0	0.1	0.117021	0	0.0125	0.0595238	0.229167	0.688889	0.483333	0.366667	ANN=C|intergenic_region|MODIFIER|MBL2-DKK1|ENSSSCG00000010427-ENSSSCG00000010428|intergenic_region|ENSSSCG00000010427-ENSSSCG00000010428|||n.97376348G>C||||||
Block3	97376536	0.878205	0	0	0.0925926	0.117021	0	0.0125	0.14881	0.270833	0.755556	0.6	0.75	ANN=C|intergenic_region|MODIFIER|MBL2-DKK1|ENSSSCG00000010427-ENSSSCG00000010428|intergenic_region|ENSSSCG00000010427-ENSSSCG00000010428|||n.97376536T>C||||||
Block3	97376614	0.865385	0	0	0.0909091	0.111702	0.0384615	0.0125	0.154762	0.270833	0.755556	0.6	0.75	ANN=G|intergenic_region|MODIFIER|MBL2-DKK1|ENSSSCG00000010427-ENSSSCG00000010428|intergenic_region|ENSSSCG00000010427-ENSSSCG00000010428|||n.97376614T>G||||||
Block3	97377166	0.878205	0	0	0.0363636	0.0159574	0	0	0	0.0208333	0.188889	0.35	0	ANN=G|intergenic_region|MODIFIER|MBL2-DKK1|ENSSSCG00000010427-ENSSSCG00000010428|intergenic_region|ENSSSCG00000010427-ENSSSCG00000010428|||n.97377166T>G||||||
Block3	97377258	0.878205	0	0	0.0363636	0.0106383	0	0	0.0952381	0.0208333	0.244444	0.35	0	ANN=G|intergenic_region|MODIFIER|MBL2-DKK1|ENSSSCG00000010427-ENSSSCG00000010428|intergenic_region|ENSSSCG00000010427-ENSSSCG00000010428|||n.97377258A>G||||||
Block3	97377601	0.878205	0	0	0.1	0.111702	0	0.0125	0.156627	0.270833	0.755556	0.633333	0.8	ANN=A|intergenic_region|MODIFIER|MBL2-DKK1|ENSSSCG00000010427-ENSSSCG00000010428|intergenic_region|ENSSSCG00000010427-ENSSSCG00000010428|||n.97377601G>A||||||
Block3	97378059	0.878205	0	0	0.109091	0.107527	0	0.0125	0.14881	0.270833	0.766667	0.666667	0.8	ANN=T|intergenic_region|MODIFIER|MBL2-DKK1|ENSSSCG00000010427-ENSSSCG00000010428|intergenic_region|ENSSSCG00000010427-ENSSSCG00000010428|||n.97378059G>T||||||
Block3	97378108	0.878205	0	0	0.0363636	0.0159574	0	0.0125	0.0963855	0.0625	0.266667	0.45	0.4	ANN=G|intergenic_region|MODIFIER|MBL2-DKK1|ENSSSCG00000010427-ENSSSCG00000010428|intergenic_region|ENSSSCG00000010427-ENSSSCG00000010428|||n.97378108A>G||||||
Block3	97378613	0.891026	0	0	0.0909091	0.123656	0	0.0125	0.150602	0.270833	0.766667	0.666667	0.785714	ANN=T|intergenic_region|MODIFIER|MBL2-DKK1|ENSSSCG00000010427-ENSSSCG00000010428|intergenic_region|ENSSSCG00000010427-ENSSSCG00000010428|||n.97378613C>T||||||
Block3	97382916	0.878205	0	0	0.0454545	0.0106383	0	0	0	0.0208333	0.233333	0.333333	0.05	ANN=T|intergenic_region|MODIFIER|MBL2-DKK1|ENSSSCG00000010427-ENSSSCG00000010428|intergenic_region|ENSSSCG00000010427-ENSSSCG00000010428|||n.97382916C>T||||||
Block3	97384768	0.884615	0	0	0.0392157	0.011236	0	0	0	0.0208333	0.222222	0.321429	0	ANN=T|intergenic_region|MODIFIER|MBL2-DKK1|ENSSSCG00000010427-ENSSSCG00000010428|intergenic_region|ENSSSCG00000010427-ENSSSCG00000010428|||n.97384768C>T||||||
Block3	97385569	0.871795	0	0	0.1	0.0957447	0	0.0125	0.172619	0.104167	0.733333	0.633333	0.5	ANN=G|intergenic_region|MODIFIER|MBL2-DKK1|ENSSSCG00000010427-ENSSSCG00000010428|intergenic_region|ENSSSCG00000010427-ENSSSCG00000010428|||n.97385569A>G||||||
Block3	97385934	0.878205	0	0	0.0363636	0.00531915	0	0	0.14881	0.104167	0.311111	0.583333	0.2	ANN=G|intergenic_region|MODIFIER|MBL2-DKK1|ENSSSCG00000010427-ENSSSCG00000010428|intergenic_region|ENSSSCG00000010427-ENSSSCG00000010428|||n.97385934A>G||||||
Block3	97386276	0.883117	0.0227273	0	0.0363636	0.0108696	0	0	0.17284	0.104167	0.344444	0.607143	0.214286	ANN=T|intergenic_region|MODIFIER|MBL2-DKK1|ENSSSCG00000010427-ENSSSCG00000010428|intergenic_region|ENSSSCG00000010427-ENSSSCG00000010428|||n.97386276A>T||||||
Block3	97387032	0.883562	0	0	0.0272727	0.0107527	0	0	0.10119	0.0208333	0.238636	0.433333	0.125	ANN=G|intergenic_region|MODIFIER|MBL2-DKK1|ENSSSCG00000010427-ENSSSCG00000010428|intergenic_region|ENSSSCG00000010427-ENSSSCG00000010428|||n.97387032A>G||||||
Block3	97387618	0.878205	0	0	0.0909091	0.111702	0	0.0125	0.172619	0.104167	0.733333	0.7	0.637931	ANN=A|intergenic_region|MODIFIER|MBL2-DKK1|ENSSSCG00000010427-ENSSSCG00000010428|intergenic_region|ENSSSCG00000010427-ENSSSCG00000010428|||n.97387618C>A||||||
Block3	97387849	0.878205	0	0	0.0909091	0.111702	0	0.0125	0.172619	0.104167	0.711111	0.716667	0.551724	ANN=C|intergenic_region|MODIFIER|MBL2-DKK1|ENSSSCG00000010427-ENSSSCG00000010428|intergenic_region|ENSSSCG00000010427-ENSSSCG00000010428|||n.97387849A>C||||||
Block3	97388622	0.878205	0	0	0.0454545	0.00537634	0	0	0.150602	0.104167	0.344444	0.583333	0.166667	ANN=C|intergenic_region|MODIFIER|MBL2-DKK1|ENSSSCG00000010427-ENSSSCG00000010428|intergenic_region|ENSSSCG00000010427-ENSSSCG00000010428|||n.97388622T>C||||||
Block3	97389208	0.871795	0.0227273	0	0.0363636	0.00543478	0	0	0.0892857	0.0208333	0.211111	0.466667	0.116667	ANN=G|intergenic_region|MODIFIER|MBL2-DKK1|ENSSSCG00000010427-ENSSSCG00000010428|intergenic_region|ENSSSCG00000010427-ENSSSCG00000010428|||n.97389208A>G||||||
Block3	97389319	0.884615	0	0	0.109091	0.119565	0	0.0125	0.168675	0.104167	0.733333	0.633333	0.516667	ANN=C|intergenic_region|MODIFIER|MBL2-DKK1|ENSSSCG00000010427-ENSSSCG00000010428|intergenic_region|ENSSSCG00000010427-ENSSSCG00000010428|||n.97389319T>C||||||
Block3	97390048	0.883117	0	0	0.0454545	0.0159574	0	0	0.142857	0.104167	0.295455	0.566667	0.172414	ANN=A|intergenic_region|MODIFIER|MBL2-DKK1|ENSSSCG00000010427-ENSSSCG00000010428|intergenic_region|ENSSSCG00000010427-ENSSSCG00000010428|||n.97390048G>A||||||
Block3	97391503	0.884615	0	0	0.0363636	0.00537634	0	0	0.162651	0.104167	0.3	0.583333	0.196429	ANN=C|intergenic_region|MODIFIER|MBL2-DKK1|ENSSSCG00000010427-ENSSSCG00000010428|intergenic_region|ENSSSCG00000010427-ENSSSCG00000010428|||n.97391503A>C||||||
Block3	97391986	0.923077	0.636364	0.607143	0.445455	0.361702	0	0.0125	0.970238	0.833333	0.533333	0.883333	0.586207	ANN=C|intergenic_region|MODIFIER|MBL2-DKK1|ENSSSCG00000010427-ENSSSCG00000010428|intergenic_region|ENSSSCG00000010427-ENSSSCG00000010428|||n.97391986T>C||||||
Block3	97391990	0.923077	0.636364	0.589286	0.445455	0.356383	0	0.0125	0.964286	0.833333	0.544444	0.9	0.666667	ANN=T|intergenic_region|MODIFIER|MBL2-DKK1|ENSSSCG00000010427-ENSSSCG00000010428|intergenic_region|ENSSSCG00000010427-ENSSSCG00000010428|||n.97391990C>T||||||
Block3	97392396	0.884615	0.0227273	0	0.0363636	0.0106383	0	0	0.14881	0.291667	0.311111	0.633333	0.466667	ANN=T|intergenic_region|MODIFIER|MBL2-DKK1|ENSSSCG00000010427-ENSSSCG00000010428|intergenic_region|ENSSSCG00000010427-ENSSSCG00000010428|||n.97392396C>T||||||
Block3	97393700	0.916667	0.636364	0.574074	0.454545	0.392473	0	0.0125	0.962963	0.8125	0.566667	0.883333	0.566667	ANN=C|intergenic_region|MODIFIER|MBL2-DKK1|ENSSSCG00000010427-ENSSSCG00000010428|intergenic_region|ENSSSCG00000010427-ENSSSCG00000010428|||n.97393700A>C||||||
Block3	97393802	0.910256	0.613636	0.607143	0.453704	0.38172	0	0.0125	0.963415	0.8125	0.566667	0.85	0.6	ANN=A|intergenic_region|MODIFIER|MBL2-DKK1|ENSSSCG00000010427-ENSSSCG00000010428|intergenic_region|ENSSSCG00000010427-ENSSSCG00000010428|||n.97393802C>A||||||
Block3	97393808	0.910256	0.613636	0.607143	0.453704	0.376344	0	0.0125	0.969512	0.8125	0.544444	0.866667	0.6	ANN=G|intergenic_region|MODIFIER|MBL2-DKK1|ENSSSCG00000010427-ENSSSCG00000010428|intergenic_region|ENSSSCG00000010427-ENSSSCG00000010428|||n.97393808A>G||||||
Block3	97393826	0.910256	0.636364	0.625	0.453704	0.376344	0	0.0125	0.969512	0.833333	0.555556	0.866667	0.616667	ANN=C|intergenic_region|MODIFIER|MBL2-DKK1|ENSSSCG00000010427-ENSSSCG00000010428|intergenic_region|ENSSSCG00000010427-ENSSSCG00000010428|||n.97393826T>C||||||
Block3	97393872	0.871795	0	0	0.037037	0.0106383	0	0	0.0914634	0.0208333	0.227273	0.45	0.1	ANN=G|intergenic_region|MODIFIER|MBL2-DKK1|ENSSSCG00000010427-ENSSSCG00000010428|intergenic_region|ENSSSCG00000010427-ENSSSCG00000010428|||n.97393872C>G||||||
Block3	97393910	0.871795	0	0	0.0363636	0.0106383	0	0	0.146341	0.291667	0.375	0.633333	0.482759	ANN=A|intergenic_region|MODIFIER|MBL2-DKK1|ENSSSCG00000010427-ENSSSCG00000010428|intergenic_region|ENSSSCG00000010427-ENSSSCG00000010428|||n.97393910C>A||||||
Block3	97394044	0.916667	0.636364	0.589286	0.444444	0.37766	0	0.0125	0.970238	0.833333	0.544444	0.866667	0.616667	ANN=A|intergenic_region|MODIFIER|MBL2-DKK1|ENSSSCG00000010427-ENSSSCG00000010428|intergenic_region|ENSSSCG00000010427-ENSSSCG00000010428|||n.97394044G>A||||||
Block3	97394379	0.916667	0.636364	0.589286	0.445455	0.393617	0	0.0125	0.970238	0.833333	0.544444	0.866667	0.616667	ANN=T|intergenic_region|MODIFIER|MBL2-DKK1|ENSSSCG00000010427-ENSSSCG00000010428|intergenic_region|ENSSSCG00000010427-ENSSSCG00000010428|||n.97394379C>T||||||
Block3	97394483	0.916667	0.636364	0.607143	0.445455	0.382979	0	0.0125	0.970238	0.833333	0.545455	0.866667	0.616667	ANN=A|intergenic_region|MODIFIER|MBL2-DKK1|ENSSSCG00000010427-ENSSSCG00000010428|intergenic_region|ENSSSCG00000010427-ENSSSCG00000010428|||n.97394483G>A||||||
Block3	97394698	0.923077	0.636364	0.607143	0.445455	0.388298	0	0.0125	0.96988	0.833333	0.555556	0.866667	0.616667	ANN=C|intergenic_region|MODIFIER|MBL2-DKK1|ENSSSCG00000010427-ENSSSCG00000010428|intergenic_region|ENSSSCG00000010427-ENSSSCG00000010428|||n.97394698T>C||||||
Block3	97394812	0.916667	0.613636	0.625	0.445455	0.387097	0	0.0125	0.969512	0.833333	0.545455	0.85	0.616667	ANN=C|intergenic_region|MODIFIER|MBL2-DKK1|ENSSSCG00000010427-ENSSSCG00000010428|intergenic_region|ENSSSCG00000010427-ENSSSCG00000010428|||n.97394812T>C||||||
Block3	97395111	0.910256	0.613636	0.589286	0.436364	0.398936	0	0.0125	0.969512	0.854167	0.534091	0.896552	0.583333	ANN=A|intergenic_region|MODIFIER|MBL2-DKK1|ENSSSCG00000010427-ENSSSCG00000010428|intergenic_region|ENSSSCG00000010427-ENSSSCG00000010428|||n.97395111T>A||||||
Block3	97395304	0.910256	0.613636	0.62963	0.436364	0.37766	0	0.0125	0.96988	0.833333	0.555556	0.9	0.62069	ANN=T|intergenic_region|MODIFIER|MBL2-DKK1|ENSSSCG00000010427-ENSSSCG00000010428|intergenic_region|ENSSSCG00000010427-ENSSSCG00000010428|||n.97395304C>T||||||
Block3	97395392	0.903846	0.636364	0.589286	0.427273	0.409574	0	0.0125	0.96988	0.833333	0.555556	0.9	0.583333	ANN=C|intergenic_region|MODIFIER|MBL2-DKK1|ENSSSCG00000010427-ENSSSCG00000010428|intergenic_region|ENSSSCG00000010427-ENSSSCG00000010428|||n.97395392T>C||||||
Block3	97396041	0.916667	0.636364	0.589286	0.462963	0.37766	0	0.0125	0.970238	0.833333	0.555556	0.866667	0.666667	ANN=T|intergenic_region|MODIFIER|MBL2-DKK1|ENSSSCG00000010427-ENSSSCG00000010428|intergenic_region|ENSSSCG00000010427-ENSSSCG00000010428|||n.97396041C>T||||||
Block3	97396296	0.878205	0	0	0.0454545	0.0107527	0	0	0.14881	0.291667	0.322222	0.633333	0.483333	ANN=A|intergenic_region|MODIFIER|MBL2-DKK1|ENSSSCG00000010427-ENSSSCG00000010428|intergenic_region|ENSSSCG00000010427-ENSSSCG00000010428|||n.97396296G>A||||||
Block3	97396676	0.916667	0.613636	0.607143	0.436364	0.37234	0	0.0125	0.964286	0.833333	0.544444	0.883333	0.633333	ANN=A|intergenic_region|MODIFIER|MBL2-DKK1|ENSSSCG00000010427-ENSSSCG00000010428|intergenic_region|ENSSSCG00000010427-ENSSSCG00000010428|||n.97396676C>A||||||
Block3	97396687	0.916667	0.613636	0.607143	0.436364	0.367021	0	0.0125	0.970238	0.833333	0.544444	0.883333	0.65	ANN=T|intergenic_region|MODIFIER|MBL2-DKK1|ENSSSCG00000010427-ENSSSCG00000010428|intergenic_region|ENSSSCG00000010427-ENSSSCG00000010428|||n.97396687C>T||||||
Block3	97396777	0.910256	0.636364	0.625	0.445455	0.37766	0	0.0125	0.970238	0.833333	0.556818	0.883333	0.683333	ANN=T|intergenic_region|MODIFIER|MBL2-DKK1|ENSSSCG00000010427-ENSSSCG00000010428|intergenic_region|ENSSSCG00000010427-ENSSSCG00000010428|||n.97396777G>T||||||
Block3	97396867	0.916667	0.636364	0.589286	0.454545	0.37766	0	0.0125	0.970238	0.833333	0.588889	0.883333	0.666667	ANN=A|intergenic_region|MODIFIER|MBL2-DKK1|ENSSSCG00000010427-ENSSSCG00000010428|intergenic_region|ENSSSCG00000010427-ENSSSCG00000010428|||n.97396867G>A||||||
Block3	97397245	0.916667	0.636364	0.607143	0.445455	0.393617	0	0.0125	0.963855	0.833333	0.545455	0.883333	0.666667	ANN=T|intergenic_region|MODIFIER|MBL2-DKK1|ENSSSCG00000010427-ENSSSCG00000010428|intergenic_region|ENSSSCG00000010427-ENSSSCG00000010428|||n.97397245C>T||||||
Block3	97397276	0.916667	0.636364	0.607143	0.445455	0.38172	0	0.0125	0.96988	0.833333	0.544444	0.866667	0.666667	ANN=G|intergenic_region|MODIFIER|MBL2-DKK1|ENSSSCG00000010427-ENSSSCG00000010428|intergenic_region|ENSSSCG00000010427-ENSSSCG00000010428|||n.97397276T>G||||||
Block3	97397385	0.916667	0.636364	0.607143	0.445455	0.37766	0	0.0125	0.969512	0.854167	0.566667	0.866667	0.633333	ANN=A|intergenic_region|MODIFIER|MBL2-DKK1|ENSSSCG00000010427-ENSSSCG00000010428|intergenic_region|ENSSSCG00000010427-ENSSSCG00000010428|||n.97397385G>A||||||
Block3	97397462	0.916667	0.636364	0.607143	0.445455	0.388298	0	0.0125	0.96988	0.833333	0.566667	0.9	0.666667	ANN=C|intergenic_region|MODIFIER|MBL2-DKK1|ENSSSCG00000010427-ENSSSCG00000010428|intergenic_region|ENSSSCG00000010427-ENSSSCG00000010428|||n.97397462A>C||||||
Block3	97397661	0.916667	0.636364	0.642857	0.454545	0.382979	0	0.0125	0.970238	0.833333	0.555556	0.883333	0.683333	ANN=T|intergenic_region|MODIFIER|MBL2-DKK1|ENSSSCG00000010427-ENSSSCG00000010428|intergenic_region|ENSSSCG00000010427-ENSSSCG00000010428|||n.97397661C>T||||||
Block3	97400317	0.871795	0	0	0.0909091	0.112903	0	0.0125	0.158537	0.291667	0.777778	0.666667	0.85	ANN=C|intergenic_region|MODIFIER|MBL2-DKK1|ENSSSCG00000010427-ENSSSCG00000010428|intergenic_region|ENSSSCG00000010427-ENSSSCG00000010428|||n.97400317T>C||||||
Block3	97400742	0.878205	0	0	0.0909091	0.117021	0	0.0125	0.144578	0.291667	0.766667	0.637931	0.85	ANN=T|intergenic_region|MODIFIER|MBL2-DKK1|ENSSSCG00000010427-ENSSSCG00000010428|intergenic_region|ENSSSCG00000010427-ENSSSCG00000010428|||n.97400742C>T||||||
Block3	97400816	0.871795	0	0	0.0363636	0.0106383	0	0	0.136905	0.291667	0.311111	0.633333	0.45	ANN=A|intergenic_region|MODIFIER|MBL2-DKK1|ENSSSCG00000010427-ENSSSCG00000010428|intergenic_region|ENSSSCG00000010427-ENSSSCG00000010428|||n.97400816G>A||||||
Block3	97401373	0.878205	0	0	0.1	0.111702	0	0.0125	0.162651	0.291667	0.755556	0.7	0.85	ANN=G|intergenic_region|MODIFIER|MBL2-DKK1|ENSSSCG00000010427-ENSSSCG00000010428|intergenic_region|ENSSSCG00000010427-ENSSSCG00000010428|||n.97401373A>G||||||
Block3	97411847	0.884615	0	0	0.0277778	0.0108696	0	0	0.0903614	0.0208333	0.209302	0.316667	0.1	ANN=G|intergenic_region|MODIFIER|MBL2-DKK1|ENSSSCG00000010427-ENSSSCG00000010428|intergenic_region|ENSSSCG00000010427-ENSSSCG00000010428|||n.97411847A>G||||||
Block3	97412770	0.878205	0	0	0.0363636	0.0107527	0	0	0.0833333	0.0208333	0.222222	0.466667	0.116667	ANN=T|intergenic_region|MODIFIER|MBL2-DKK1|ENSSSCG00000010427-ENSSSCG00000010428|intergenic_region|ENSSSCG00000010427-ENSSSCG00000010428|||n.97412770G>T||||||
Block3	97415721	0.891026	0	0	0.0363636	0.010989	0	0	0.0952381	0.0208333	0.211111	0.466667	0.116667	ANN=G|intergenic_region|MODIFIER|MBL2-DKK1|ENSSSCG00000010427-ENSSSCG00000010428|intergenic_region|ENSSSCG00000010427-ENSSSCG00000010428|||n.97415721A>G||||||
Block3	97426699	0.878205	0	0	0.0462963	0.0108696	0	0	0	0.0208333	0.227273	0.25	0.0666667	ANN=C|intergenic_region|MODIFIER|MBL2-DKK1|ENSSSCG00000010427-ENSSSCG00000010428|intergenic_region|ENSSSCG00000010427-ENSSSCG00000010428|||n.97426699A>C||||||
Block3	97427921	0.884615	0	0	0.0363636	0.016129	0	0	0	0.0208333	0.233333	0.216667	0.05	ANN=C|intergenic_region|MODIFIER|MBL2-DKK1|ENSSSCG00000010427-ENSSSCG00000010428|intergenic_region|ENSSSCG00000010427-ENSSSCG00000010428|||n.97427921A>C||||||
Block3	97437871	0.884615	0	0	0.0363636	0.0106383	0	0	0	0.0208333	0.233333	0.233333	0.0833333	ANN=C|intergenic_region|MODIFIER|MBL2-DKK1|ENSSSCG00000010427-ENSSSCG00000010428|intergenic_region|ENSSSCG00000010427-ENSSSCG00000010428|||n.97437871G>C||||||
Block3	97438323	0.878205	0	0	0.0363636	0.0106383	0	0	0	0.0208333	0.188889	0.233333	0	ANN=T|intergenic_region|MODIFIER|MBL2-DKK1|ENSSSCG00000010427-ENSSSCG00000010428|intergenic_region|ENSSSCG00000010427-ENSSSCG00000010428|||n.97438323A>T||||||
Block3	97441980	0.878205	0	0	0.0363636	0.0107527	0	0	0	0.0208333	0.233333	0.233333	0.0517241	ANN=C|intergenic_region|MODIFIER|MBL2-DKK1|ENSSSCG00000010427-ENSSSCG00000010428|intergenic_region|ENSSSCG00000010427-ENSSSCG00000010428|||n.97441980T>C||||||
Block3	97445188	0.897436	0	0	0.0272727	0.0107527	0	0	0	0.0263158	0.666667	0.403846	0.104167	ANN=G|intergenic_region|MODIFIER|MBL2-DKK1|ENSSSCG00000010427-ENSSSCG00000010428|intergenic_region|ENSSSCG00000010427-ENSSSCG00000010428|||n.97445188T>G||||||
Block3	97448225	0.916667	0.636364	0.607143	0.445455	0.388298	0	0.0125	0.904762	0.5	0.4	0.466667	0.35	ANN=T|intergenic_region|MODIFIER|MBL2-DKK1|ENSSSCG00000010427-ENSSSCG00000010428|intergenic_region|ENSSSCG00000010427-ENSSSCG00000010428|||n.97448225C>T||||||
Block3	97453635	0.891026	0	0.0178571	0.0272727	0.016129	0	0	0	0.0208333	0.188889	0.2	0.116667	ANN=G|intergenic_region|MODIFIER|MBL2-DKK1|ENSSSCG00000010427-ENSSSCG00000010428|intergenic_region|ENSSSCG00000010427-ENSSSCG00000010428|||n.97453635A>G||||||
Block3	97456757	0.878205	0	0	0.0363636	0.0106383	0	0	0	0.0208333	0.188889	0.233333	0.1	ANN=G|intergenic_region|MODIFIER|MBL2-DKK1|ENSSSCG00000010427-ENSSSCG00000010428|intergenic_region|ENSSSCG00000010427-ENSSSCG00000010428|||n.97456757A>G||||||
Block3	97464060	0.883117	0	0	0.0363636	0.0106383	0	0	0	0.0208333	0.188889	0.266667	0.05	ANN=C|intergenic_region|MODIFIER|MBL2-DKK1|ENSSSCG00000010427-ENSSSCG00000010428|intergenic_region|ENSSSCG00000010427-ENSSSCG00000010428|||n.97464060A>C||||||
Block3	97465094	0.878205	0	0	0.0363636	0.0107527	0	0	0	0.0208333	0.166667	0.233333	0.0833333	ANN=T|intergenic_region|MODIFIER|MBL2-DKK1|ENSSSCG00000010427-ENSSSCG00000010428|intergenic_region|ENSSSCG00000010427-ENSSSCG00000010428|||n.97465094C>T||||||
Block3	97465460	0.878205	0	0	0.0363636	0.016129	0	0	0	0.0208333	0.188889	0.233333	0.116667	ANN=T|intergenic_region|MODIFIER|MBL2-DKK1|ENSSSCG00000010427-ENSSSCG00000010428|intergenic_region|ENSSSCG00000010427-ENSSSCG00000010428|||n.97465460C>T||||||
Block3	97467779	0.865385	0	0	0.0363636	0.0106383	0	0	0	0.0208333	0.2	0.366667	0	ANN=G|intergenic_region|MODIFIER|MBL2-DKK1|ENSSSCG00000010427-ENSSSCG00000010428|intergenic_region|ENSSSCG00000010427-ENSSSCG00000010428|||n.97467779A>G||||||
Block3	97468591	0.884615	0	0	0.0181818	0.0106383	0	0	0.00595238	0.0208333	0.177778	0.4	0.116667	ANN=C|intergenic_region|MODIFIER|MBL2-DKK1|ENSSSCG00000010427-ENSSSCG00000010428|intergenic_region|ENSSSCG00000010427-ENSSSCG00000010428|||n.97468591T>C||||||
Block3	97479567	0.884615	0	0	0.0277778	0.0163043	0	0	0	0.0208333	0.188889	0.366667	0	ANN=A|intergenic_region|MODIFIER|MBL2-DKK1|ENSSSCG00000010427-ENSSSCG00000010428|intergenic_region|ENSSSCG00000010427-ENSSSCG00000010428|||n.97479567G>A||||||
Block3	97482755	0.883117	0	0	0.0363636	0.0107527	0	0	0	0.0208333	0.188889	0.366667	0	ANN=T|upstream_gene_variant|MODIFIER|gene:ENSSSCG00000010428|gene:ENSSSCG00000010428|transcript|ENSSSCT00000011413|protein_coding||c.-4361C>T|||||4362|WARNING_TRANSCRIPT_NO_START_CODON,T|downstream_gene_variant|MODIFIER|ENSSSCE00000091005|GENE_ENSSSCE00000091005|transcript|transcript:ENSSSCT00000011413|protein_coding||c.*5099G>A|||||4362|,T|intergenic_region|MODIFIER|MBL2-DKK1|ENSSSCG00000010427-…
Block3	97484079	0.883117	0	0.0178571	0.0454545	0.0212766	0	0	0.309524	0.4375	0.6	0.65	0.383333	ANN=C|upstream_gene_variant|MODIFIER|gene:ENSSSCG00000010428|gene:ENSSSCG00000010428|transcript|ENSSSCT00000011413|protein_coding||c.-3037T>C|||||3038|WARNING_TRANSCRIPT_NO_START_CODON,C|downstream_gene_variant|MODIFIER|ENSSSCE00000091005|GENE_ENSSSCE00000091005|transcript|transcript:ENSSSCT00000011413|protein_coding||c.*3775A>G|||||3038|,C|intergenic_region|MODIFIER|MBL2-DKK1|ENSSSCG00000010427-…
Block3	97486625	0.878205	0	0	0.037037	0.0106383	0	0	0	0.0208333	0.170455	0.35	0	ANN=A|upstream_gene_variant|MODIFIER|gene:ENSSSCG00000010428|gene:ENSSSCG00000010428|transcript|ENSSSCT00000011413|protein_coding||c.-491G>A|||||492|WARNING_TRANSCRIPT_NO_START_CODON,A|downstream_gene_variant|MODIFIER|ENSSSCE00000091005|GENE_ENSSSCE00000091005|transcript|transcript:ENSSSCT00000011413|protein_coding||c.*1229C>T|||||492|,A|intergenic_region|MODIFIER|MBL2-DKK1|ENSSSCG00000010427-ENS…
Block3	97495214	0.884615	0	0	0.0454545	0.0106383	0	0	0.162651	0.125	0.2	0.35	0	ANN=A|upstream_gene_variant|MODIFIER|ENSSSCE00000091005|GENE_ENSSSCE00000091005|transcript|transcript:ENSSSCT00000011413|protein_coding||c.-5096A>T|||||4764|,A|downstream_gene_variant|MODIFIER|gene:ENSSSCG00000010428|gene:ENSSSCG00000010428|transcript|ENSSSCT00000011413|protein_coding||c.*4764T>A|||||4764|WARNING_TRANSCRIPT_NO_START_CODON,A|intergenic_region|MODIFIER|DKK1-PRKG1|ENSSSCG00000010428…
Block3	97517444	0.884615	0	0	0.0363636	0.0106383	0	0	0.162651	0.125	0.181818	0.35	0	ANN=G|intergenic_region|MODIFIER|DKK1-PRKG1|ENSSSCG00000010428-ENSSSCG00000010429|intergenic_region|ENSSSCG00000010428-ENSSSCG00000010429|||n.97517444T>G||||||
Block3	97533197	0.884615	0	0	0.0454545	0.00531915	0	0	0.160714	0.125	0.188889	0.266667	0	ANN=C|intergenic_region|MODIFIER|DKK1-PRKG1|ENSSSCG00000010428-ENSSSCG00000010429|intergenic_region|ENSSSCG00000010428-ENSSSCG00000010429|||n.97533197A>C||||||
Block3	97540856	0.884615	0	0	0.0363636	0.0159574	0	0	0.261905	0.333333	0.244444	0.483333	0.333333	ANN=G|intergenic_region|MODIFIER|DKK1-PRKG1|ENSSSCG00000010428-ENSSSCG00000010429|intergenic_region|ENSSSCG00000010428-ENSSSCG00000010429|||n.97540856A>G||||||
Block3	97554269	0.871795	0	0.0535714	0.0363636	0.0106383	0	0	0.363095	0.458333	0.6	0.8	0.633333	ANN=A|upstream_gene_variant|MODIFIER|gene:ENSSSCG00000010429|gene:ENSSSCG00000010429|transcript|ENSSSCT00000011414|protein_coding||c.-4265G>A|||||4266|WARNING_TRANSCRIPT_NO_START_CODON,A|downstream_gene_variant|MODIFIER|ENSSSCE00000202977|GENE_ENSSSCE00000202977|transcript|transcript:ENSSSCT00000011414|protein_coding||c.*8684C>T|||||4266|,A|intergenic_region|MODIFIER|DKK1-PRKG1|ENSSSCG00000010428…
Block3	97556927	0.876623	0	0	0.0363636	0.010989	0	0	0.154762	0.125	0.181818	0.333333	0	ANN=G|upstream_gene_variant|MODIFIER|gene:ENSSSCG00000010429|gene:ENSSSCG00000010429|transcript|ENSSSCT00000011414|protein_coding||c.-1607C>G|||||1608|WARNING_TRANSCRIPT_NO_START_CODON,G|downstream_gene_variant|MODIFIER|ENSSSCE00000202977|GENE_ENSSSCE00000202977|transcript|transcript:ENSSSCT00000011414|protein_coding||c.*6026G>C|||||1608|,G|intergenic_region|MODIFIER|DKK1-PRKG1|ENSSSCG00000010428…
Block3	97557021	0.884615	0	0.0357143	0.0363636	0	0	0	0.361446	0.458333	0.6	0.833333	0.666667	ANN=G|upstream_gene_variant|MODIFIER|gene:ENSSSCG00000010429|gene:ENSSSCG00000010429|transcript|ENSSSCT00000011414|protein_coding||c.-1513T>G|||||1514|WARNING_TRANSCRIPT_NO_START_CODON,G|downstream_gene_variant|MODIFIER|ENSSSCE00000202977|GENE_ENSSSCE00000202977|transcript|transcript:ENSSSCT00000011414|protein_coding||c.*5932A>C|||||1514|,G|intergenic_region|MODIFIER|DKK1-PRKG1|ENSSSCG00000010428…
Block3	97557029	0.884615	0	0.0357143	0.0363636	0.00537634	0	0	0.156627	0.125	0.211111	0.433333	0.2	ANN=C|upstream_gene_variant|MODIFIER|gene:ENSSSCG00000010429|gene:ENSSSCG00000010429|transcript|ENSSSCT00000011414|protein_coding||c.-1505T>C|||||1506|WARNING_TRANSCRIPT_NO_START_CODON,C|downstream_gene_variant|MODIFIER|ENSSSCE00000202977|GENE_ENSSSCE00000202977|transcript|transcript:ENSSSCT00000011414|protein_coding||c.*5924A>G|||||1506|,C|intergenic_region|MODIFIER|DKK1-PRKG1|ENSSSCG00000010428…
Block3	97559107	0.891026	0	0.0357143	0.0363636	0.0107527	0	0	0.619048	0.5	0.622222	0.783333	0.666667	ANN=C|3_prime_UTR_variant|MODIFIER|ENSSSCE00000202977|GENE_ENSSSCE00000202977|transcript|transcript:ENSSSCT00000011414|protein_coding|18/18|c.*3846T>G|||||3846|,C|upstream_gene_variant|MODIFIER|gene:ENSSSCG00000010429|gene:ENSSSCG00000010429|transcript|ENSSSCT00000053831|protein_coding||c.-3094A>C|||||3095|WARNING_TRANSCRIPT_NO_START_CODON,C|downstream_gene_variant|MODIFIER|ENSSSCE00000305733|GEN…
Block3	97560047	0.88961	0	0	0.037037	0.00543478	0	0	0.364198	0.458333	0.611111	0.816667	0.642857	ANN=A|3_prime_UTR_variant|MODIFIER|ENSSSCE00000202977|GENE_ENSSSCE00000202977|transcript|transcript:ENSSSCT00000011414|protein_coding|18/18|c.*2906C>T|||||2906|,A|upstream_gene_variant|MODIFIER|gene:ENSSSCG00000010429|gene:ENSSSCG00000010429|transcript|ENSSSCT00000053831|protein_coding||c.-2154G>A|||||2155|WARNING_TRANSCRIPT_NO_START_CODON,A|downstream_gene_variant|MODIFIER|ENSSSCE00000305733|GEN…
Block3	97560138	0.878205	0	0.0357143	0.037037	0.00555556	0	0	0.365854	0.458333	0.579545	0.816667	0.655172	ANN=C|3_prime_UTR_variant|MODIFIER|ENSSSCE00000202977|GENE_ENSSSCE00000202977|transcript|transcript:ENSSSCT00000011414|protein_coding|18/18|c.*2815C>G|||||2815|,C|upstream_gene_variant|MODIFIER|gene:ENSSSCG00000010429|gene:ENSSSCG00000010429|transcript|ENSSSCT00000053831|protein_coding||c.-2063G>C|||||2064|WARNING_TRANSCRIPT_NO_START_CODON,C|downstream_gene_variant|MODIFIER|ENSSSCE00000305733|GEN…
Block3	97560299	0.884615	0	0	0.037037	0.0106383	0	0	0.152439	0.125	0.188889	0.383333	0.0357143	ANN=G|3_prime_UTR_variant|MODIFIER|ENSSSCE00000202977|GENE_ENSSSCE00000202977|transcript|transcript:ENSSSCT00000011414|protein_coding|18/18|c.*2654G>C|||||2654|,G|upstream_gene_variant|MODIFIER|gene:ENSSSCG00000010429|gene:ENSSSCG00000010429|transcript|ENSSSCT00000053831|protein_coding||c.-1902C>G|||||1903|WARNING_TRANSCRIPT_NO_START_CODON,G|downstream_gene_variant|MODIFIER|ENSSSCE00000305733|GEN…
Block3	97560587	0.884615	0	0.0357143	0.0363636	0.00568182	0	0	0.625	0.5	0.611111	0.783333	0.655172	ANN=A|3_prime_UTR_variant|MODIFIER|ENSSSCE00000202977|GENE_ENSSSCE00000202977|transcript|transcript:ENSSSCT00000011414|protein_coding|18/18|c.*2366A>T|||||2366|,A|upstream_gene_variant|MODIFIER|gene:ENSSSCG00000010429|gene:ENSSSCG00000010429|transcript|ENSSSCT00000053831|protein_coding||c.-1614T>A|||||1615|WARNING_TRANSCRIPT_NO_START_CODON,A|downstream_gene_variant|MODIFIER|ENSSSCE00000305733|GEN…
Block3	97561930	0.891026	0	0	0.0363636	0.0106383	0	0	0.158537	0.125	0.170455	0.366667	0	ANN=C|3_prime_UTR_variant|MODIFIER|ENSSSCE00000202977|GENE_ENSSSCE00000202977|transcript|transcript:ENSSSCT00000011414|protein_coding|18/18|c.*1023C>G|||||1023|,C|upstream_gene_variant|MODIFIER|gene:ENSSSCG00000010429|gene:ENSSSCG00000010429|transcript|ENSSSCT00000053831|protein_coding||c.-271G>C|||||272|WARNING_TRANSCRIPT_NO_START_CODON,C|downstream_gene_variant|MODIFIER|ENSSSCE00000305733|GENE_…
Block3	97562627	0.891026	0	0.0178571	0.037037	0.00543478	0	0	0.464286	0.520833	0.244444	0.55	0.607143	ANN=A|3_prime_UTR_variant|MODIFIER|ENSSSCE00000202977|GENE_ENSSSCE00000202977|transcript|transcript:ENSSSCT00000011414|protein_coding|18/18|c.*326C>T|||||326|,A|3_prime_UTR_variant|MODIFIER|ENSSSCE00000305733|GENE_ENSSSCE00000305733|transcript|transcript:ENSSSCT00000053831|protein_coding|18/18|c.*326C>T|||||326|,A|intragenic_variant|MODIFIER|PRKG1|ENSSSCG00000010429|gene_variant|ENSSSCG0000001042…
Block3	97563270	0.878205	0	0.0357143	0.0363636	0.0166667	0	0.0125	0.660714	0.645833	0.544444	0.716667	0.655172	ANN=A|intron_variant|MODIFIER|ENSSSCE00000202977|GENE_ENSSSCE00000202977|transcript|transcript:ENSSSCT00000011414|protein_coding|17/17|c.1918-219C>T||||||,A|intron_variant|MODIFIER|ENSSSCE00000305733|GENE_ENSSSCE00000305733|transcript|transcript:ENSSSCT00000053831|protein_coding|17/17|c.1963-219C>T||||||,A|intragenic_variant|MODIFIER|PRKG1|ENSSSCG00000010429|gene_variant|ENSSSCG00000010429|||n.97…
Block3	97563294	0.878205	0	0	0.0363636	0.0222222	0	0	0.166667	0.125	0.377778	0.366667	0.0172414	ANN=C|intron_variant|MODIFIER|ENSSSCE00000202977|GENE_ENSSSCE00000202977|transcript|transcript:ENSSSCT00000011414|protein_coding|17/17|c.1918-243A>G||||||,C|intron_variant|MODIFIER|ENSSSCE00000305733|GENE_ENSSSCE00000305733|transcript|transcript:ENSSSCT00000053831|protein_coding|17/17|c.1963-243A>G||||||,C|intragenic_variant|MODIFIER|PRKG1|ENSSSCG00000010429|gene_variant|ENSSSCG00000010429|||n.97…
Block3	97564361	0.878205	0	0	0.0363636	0.0107527	0	0	0.160714	0.125	0.388889	0.366667	0.0172414	ANN=G|intron_variant|MODIFIER|ENSSSCE00000202977|GENE_ENSSSCE00000202977|transcript|transcript:ENSSSCT00000011414|protein_coding|17/17|c.1917+409A>C||||||,G|intron_variant|MODIFIER|ENSSSCE00000305733|GENE_ENSSSCE00000305733|transcript|transcript:ENSSSCT00000053831|protein_coding|17/17|c.1962+409A>C||||||,G|intragenic_variant|MODIFIER|PRKG1|ENSSSCG00000010429|gene_variant|ENSSSCG00000010429|||n.97…
Block3	97566307	0.878205	0	0.0357143	0.0272727	0.0106383	0	0	0.572289	0.291667	0.355556	0.55	0.103448	ANN=C|intron_variant|MODIFIER|ENSSSCE00000202977|GENE_ENSSSCE00000202977|transcript|transcript:ENSSSCT00000011414|protein_coding|14/17|c.1665-34A>G||||||,C|intron_variant|MODIFIER|ENSSSCE00000305733|GENE_ENSSSCE00000305733|transcript|transcript:ENSSSCT00000053831|protein_coding|14/17|c.1710-34A>G||||||,C|intragenic_variant|MODIFIER|PRKG1|ENSSSCG00000010429|gene_variant|ENSSSCG00000010429|||n.9756…
Block3	97566482	0.878205	0	0.0357143	0.0363636	0.00531915	0	0.0125	0.583333	0.291667	0.311111	0.566667	0.241379	ANN=C|intron_variant|MODIFIER|ENSSSCE00000202977|GENE_ENSSSCE00000202977|transcript|transcript:ENSSSCT00000011414|protein_coding|14/17|c.1665-209A>G||||||,C|intron_variant|MODIFIER|ENSSSCE00000305733|GENE_ENSSSCE00000305733|transcript|transcript:ENSSSCT00000053831|protein_coding|14/17|c.1710-209A>G||||||,C|intragenic_variant|MODIFIER|PRKG1|ENSSSCG00000010429|gene_variant|ENSSSCG00000010429|||n.97…
Block3	97566555	0.878205	0	0.0357143	0.0363636	0.00537634	0	0	0.589286	0.291667	0.355556	0.55	0.316667	ANN=T|intron_variant|MODIFIER|ENSSSCE00000202977|GENE_ENSSSCE00000202977|transcript|transcript:ENSSSCT00000011414|protein_coding|14/17|c.1665-282G>A||||||,T|intron_variant|MODIFIER|ENSSSCE00000305733|GENE_ENSSSCE00000305733|transcript|transcript:ENSSSCT00000053831|protein_coding|14/17|c.1710-282G>A||||||,T|intragenic_variant|MODIFIER|PRKG1|ENSSSCG00000010429|gene_variant|ENSSSCG00000010429|||n.97…
Block3	97566582	0.871795	0	0.0357143	0.0363636	0.016129	0	0	0.333333	0.25	0.322222	0.55	0.316667	ANN=G|intron_variant|MODIFIER|ENSSSCE00000202977|GENE_ENSSSCE00000202977|transcript|transcript:ENSSSCT00000011414|protein_coding|14/17|c.1665-309T>C||||||,G|intron_variant|MODIFIER|ENSSSCE00000305733|GENE_ENSSSCE00000305733|transcript|transcript:ENSSSCT00000053831|protein_coding|14/17|c.1710-309T>C||||||,G|intragenic_variant|MODIFIER|PRKG1|ENSSSCG00000010429|gene_variant|ENSSSCG00000010429|||n.97…
Block3	97566773	0.884615	0	0	0.0363636	0.016129	0	0	0.154762	0.125	0.177778	0.35	0	ANN=T|intron_variant|MODIFIER|ENSSSCE00000202977|GENE_ENSSSCE00000202977|transcript|transcript:ENSSSCT00000011414|protein_coding|14/17|c.1665-500T>A||||||,T|intron_variant|MODIFIER|ENSSSCE00000305733|GENE_ENSSSCE00000305733|transcript|transcript:ENSSSCT00000053831|protein_coding|14/17|c.1710-500T>A||||||,T|intragenic_variant|MODIFIER|PRKG1|ENSSSCG00000010429|gene_variant|ENSSSCG00000010429|||n.97…
Block3	97566777	0.884615	0	0.0178571	0.0363636	0.016129	0	0.0125	0.583333	0.291667	0.366667	0.55	0.333333	ANN=G|intron_variant|MODIFIER|ENSSSCE00000202977|GENE_ENSSSCE00000202977|transcript|transcript:ENSSSCT00000011414|protein_coding|14/17|c.1665-504A>C||||||,G|intron_variant|MODIFIER|ENSSSCE00000305733|GENE_ENSSSCE00000305733|transcript|transcript:ENSSSCT00000053831|protein_coding|14/17|c.1710-504A>C||||||,G|intragenic_variant|MODIFIER|PRKG1|ENSSSCG00000010429|gene_variant|ENSSSCG00000010429|||n.97…
Block3	97566981	0.884615	0	0	0.0363636	0.0107527	0	0	0.160714	0.125	0.244444	0.35	0	ANN=C|intron_variant|MODIFIER|ENSSSCE00000202977|GENE_ENSSSCE00000202977|transcript|transcript:ENSSSCT00000011414|protein_coding|14/17|c.1665-708A>G||||||,C|intron_variant|MODIFIER|ENSSSCE00000305733|GENE_ENSSSCE00000305733|transcript|transcript:ENSSSCT00000053831|protein_coding|14/17|c.1710-708A>G||||||,C|intragenic_variant|MODIFIER|PRKG1|ENSSSCG00000010429|gene_variant|ENSSSCG00000010429|||n.97…
Block3	97571474	0.883117	0	0	0.0363636	0.00531915	0	0	0.303571	0.25	0.311111	0.55	0.35	ANN=C|intron_variant|MODIFIER|ENSSSCE00000202977|GENE_ENSSSCE00000202977|transcript|transcript:ENSSSCT00000011414|protein_coding|14/17|c.1664+4271T>G||||||,C|intron_variant|MODIFIER|ENSSSCE00000305733|GENE_ENSSSCE00000305733|transcript|transcript:ENSSSCT00000053831|protein_coding|14/17|c.1709+4271T>G||||||,C|intragenic_variant|MODIFIER|PRKG1|ENSSSCG00000010429|gene_variant|ENSSSCG00000010429|||n.…
Block3	97571519	0.871795	0	0	0.0454545	0.00537634	0	0	0.168675	0.125	0.188889	0.333333	0	ANN=G|intron_variant|MODIFIER|ENSSSCE00000202977|GENE_ENSSSCE00000202977|transcript|transcript:ENSSSCT00000011414|protein_coding|14/17|c.1664+4226T>C||||||,G|intron_variant|MODIFIER|ENSSSCE00000305733|GENE_ENSSSCE00000305733|transcript|transcript:ENSSSCT00000053831|protein_coding|14/17|c.1709+4226T>C||||||,G|intragenic_variant|MODIFIER|PRKG1|ENSSSCG00000010429|gene_variant|ENSSSCG00000010429|||n.…
Block3	97571574	0.878205	0	0	0.0454545	0.016129	0	0	0.144578	0.166667	0.2	0.316667	0.0172414	ANN=G|intron_variant|MODIFIER|ENSSSCE00000202977|GENE_ENSSSCE00000202977|transcript|transcript:ENSSSCT00000011414|protein_coding|14/17|c.1664+4171A>C||||||,G|intron_variant|MODIFIER|ENSSSCE00000305733|GENE_ENSSSCE00000305733|transcript|transcript:ENSSSCT00000053831|protein_coding|14/17|c.1709+4171A>C||||||,G|intragenic_variant|MODIFIER|PRKG1|ENSSSCG00000010429|gene_variant|ENSSSCG00000010429|||n.…
Block3	97572943	0.878205	0	0.0178571	0.0454545	0.0478723	0	0	0.547619	0.479167	0.333333	0.65	0.55	ANN=T|intron_variant|MODIFIER|ENSSSCE00000202977|GENE_ENSSSCE00000202977|transcript|transcript:ENSSSCT00000011414|protein_coding|14/17|c.1664+2802C>A||||||,T|intron_variant|MODIFIER|ENSSSCE00000305733|GENE_ENSSSCE00000305733|transcript|transcript:ENSSSCT00000053831|protein_coding|14/17|c.1709+2802C>A||||||,T|intragenic_variant|MODIFIER|PRKG1|ENSSSCG00000010429|gene_variant|ENSSSCG00000010429|||n.…
Block3	97576031	0.871795	0	0.0357143	0.0363636	0.00537634	0	0	0.150602	0.166667	0.188889	0.383333	0	ANN=G|intron_variant|MODIFIER|ENSSSCE00000202977|GENE_ENSSSCE00000202977|transcript|transcript:ENSSSCT00000011414|protein_coding|13/17|c.1501-123G>C||||||,G|intron_variant|MODIFIER|ENSSSCE00000305733|GENE_ENSSSCE00000305733|transcript|transcript:ENSSSCT00000053831|protein_coding|13/17|c.1546-123G>C||||||,G|intragenic_variant|MODIFIER|PRKG1|ENSSSCG00000010429|gene_variant|ENSSSCG00000010429|||n.97…
Block3	97579767	0.929487	0	0	0.142857	0.0283019	0	0	0.409091	0.227273	0.291667	0.4	0	ANN=C|intron_variant|MODIFIER|ENSSSCE00000202977|GENE_ENSSSCE00000202977|transcript|transcript:ENSSSCT00000011414|protein_coding|12/17|c.1359-2077A>G||||||,C|intron_variant|MODIFIER|ENSSSCE00000305733|GENE_ENSSSCE00000305733|transcript|transcript:ENSSSCT00000053831|protein_coding|12/17|c.1404-2077A>G||||||,C|intragenic_variant|MODIFIER|PRKG1|ENSSSCG00000010429|gene_variant|ENSSSCG00000010429|||n.…
Block3	97583090	0.878205	0	0	0.0363636	0.0106383	0	0	0.309524	0.25	0.288889	0.55	0.116667	ANN=C|intron_variant|MODIFIER|ENSSSCE00000202977|GENE_ENSSSCE00000202977|transcript|transcript:ENSSSCT00000011414|protein_coding|12/17|c.1358+2144A>G||||||,C|intron_variant|MODIFIER|ENSSSCE00000305733|GENE_ENSSSCE00000305733|transcript|transcript:ENSSSCT00000053831|protein_coding|12/17|c.1403+2144A>G||||||,C|intragenic_variant|MODIFIER|PRKG1|ENSSSCG00000010429|gene_variant|ENSSSCG00000010429|||n.…
Block3	97584989	0.910256	0.659091	0.571429	0.436364	0.33871	0	0.0125	0.46988	0.229167	0.272727	0.416667	0.15	ANN=G|intron_variant|MODIFIER|ENSSSCE00000202977|GENE_ENSSSCE00000202977|transcript|transcript:ENSSSCT00000011414|protein_coding|12/17|c.1358+245A>C||||||,G|intron_variant|MODIFIER|ENSSSCE00000305733|GENE_ENSSSCE00000305733|transcript|transcript:ENSSSCT00000053831|protein_coding|12/17|c.1403+245A>C||||||,G|intragenic_variant|MODIFIER|PRKG1|ENSSSCG00000010429|gene_variant|ENSSSCG00000010429|||n.97…
Block3	97586930	0.871795	0	0	0.0363636	0.0106383	0	0	0.166667	0.166667	0.177778	0.383333	0	ANN=C|intron_variant|MODIFIER|ENSSSCE00000202977|GENE_ENSSSCE00000202977|transcript|transcript:ENSSSCT00000011414|protein_coding|10/17|c.1129-633A>G||||||,C|intron_variant|MODIFIER|ENSSSCE00000305733|GENE_ENSSSCE00000305733|transcript|transcript:ENSSSCT00000053831|protein_coding|10/17|c.1174-633A>G||||||,C|intragenic_variant|MODIFIER|PRKG1|ENSSSCG00000010429|gene_variant|ENSSSCG00000010429|||n.97…
Block3	97589400	0.871795	0	0	0.0363636	0.00549451	0	0	0.154321	0.166667	0.188889	0.383333	0	ANN=G|intron_variant|MODIFIER|ENSSSCE00000202977|GENE_ENSSSCE00000202977|transcript|transcript:ENSSSCT00000011414|protein_coding|10/17|c.1129-3103T>C||||||,G|intron_variant|MODIFIER|ENSSSCE00000305733|GENE_ENSSSCE00000305733|transcript|transcript:ENSSSCT00000053831|protein_coding|10/17|c.1174-3103T>C||||||,G|intragenic_variant|MODIFIER|PRKG1|ENSSSCG00000010429|gene_variant|ENSSSCG00000010429|||n.…
Block3	97589824	0.884615	0	0	0.0454545	0.0478723	0	0	0.162651	0.5	0.284091	0.416667	0.533333	ANN=G|intron_variant|MODIFIER|ENSSSCE00000202977|GENE_ENSSSCE00000202977|transcript|transcript:ENSSSCT00000011414|protein_coding|10/17|c.1129-3527T>C||||||,G|intron_variant|MODIFIER|ENSSSCE00000305733|GENE_ENSSSCE00000305733|transcript|transcript:ENSSSCT00000053831|protein_coding|10/17|c.1174-3527T>C||||||,G|intragenic_variant|MODIFIER|PRKG1|ENSSSCG00000010429|gene_variant|ENSSSCG00000010429|||n.…
Block3	97590489	0.878205	0	0	0.0454545	0.0597826	0	0	0.445783	0.666667	0.488889	0.433333	0.716667	ANN=C|intron_variant|MODIFIER|ENSSSCE00000202977|GENE_ENSSSCE00000202977|transcript|transcript:ENSSSCT00000011414|protein_coding|10/17|c.1129-4192A>G||||||,C|intron_variant|MODIFIER|ENSSSCE00000305733|GENE_ENSSSCE00000305733|transcript|transcript:ENSSSCT00000053831|protein_coding|10/17|c.1174-4192A>G||||||,C|intragenic_variant|MODIFIER|PRKG1|ENSSSCG00000010429|gene_variant|ENSSSCG00000010429|||n.…
Block3	97598345	0.878205	0	0	0.0454545	0.0478723	0	0	0.162651	0.479167	0.255556	0.416667	0.535714	ANN=G|intron_variant|MODIFIER|ENSSSCE00000202977|GENE_ENSSSCE00000202977|transcript|transcript:ENSSSCT00000011414|protein_coding|10/17|c.1128+10313T>C||||||,G|intron_variant|MODIFIER|ENSSSCE00000305733|GENE_ENSSSCE00000305733|transcript|transcript:ENSSSCT00000053831|protein_coding|10/17|c.1173+10313T>C||||||,G|intragenic_variant|MODIFIER|PRKG1|ENSSSCG00000010429|gene_variant|ENSSSCG00000010429|||…
Block3	97599444	0.884615	0	0	0.0363636	0.0106383	0	0	0.160714	0.166667	0.188889	0.383333	0	ANN=G|intron_variant|MODIFIER|ENSSSCE00000202977|GENE_ENSSSCE00000202977|transcript|transcript:ENSSSCT00000011414|protein_coding|10/17|c.1128+9214G>C||||||,G|intron_variant|MODIFIER|ENSSSCE00000305733|GENE_ENSSSCE00000305733|transcript|transcript:ENSSSCT00000053831|protein_coding|10/17|c.1173+9214G>C||||||,G|intragenic_variant|MODIFIER|PRKG1|ENSSSCG00000010429|gene_variant|ENSSSCG00000010429|||n.…
Block3	97600453	0.884615	0	0	0.0363636	0.0106383	0	0	0.160714	0.166667	0.188889	0.383333	0	ANN=A|intron_variant|MODIFIER|ENSSSCE00000202977|GENE_ENSSSCE00000202977|transcript|transcript:ENSSSCT00000011414|protein_coding|10/17|c.1128+8205A>T||||||,A|intron_variant|MODIFIER|ENSSSCE00000305733|GENE_ENSSSCE00000305733|transcript|transcript:ENSSSCT00000053831|protein_coding|10/17|c.1173+8205A>T||||||,A|intragenic_variant|MODIFIER|PRKG1|ENSSSCG00000010429|gene_variant|ENSSSCG00000010429|||n.…
Block3	97600875	0.871795	0	0	0.0272727	0.0159574	0	0	0.172619	0.166667	0.188889	0.383333	0	ANN=C|intron_variant|MODIFIER|ENSSSCE00000202977|GENE_ENSSSCE00000202977|transcript|transcript:ENSSSCT00000011414|protein_coding|10/17|c.1128+7783A>G||||||,C|intron_variant|MODIFIER|ENSSSCE00000305733|GENE_ENSSSCE00000305733|transcript|transcript:ENSSSCT00000053831|protein_coding|10/17|c.1173+7783A>G||||||,C|intragenic_variant|MODIFIER|PRKG1|ENSSSCG00000010429|gene_variant|ENSSSCG00000010429|||n.…
Block3	97601325	0.878205	0	0.0357143	0.0272727	0.0106383	0	0	0.168675	0.166667	0.181818	0.366667	0.0172414	ANN=T|intron_variant|MODIFIER|ENSSSCE00000202977|GENE_ENSSSCE00000202977|transcript|transcript:ENSSSCT00000011414|protein_coding|10/17|c.1128+7333G>A||||||,T|intron_variant|MODIFIER|ENSSSCE00000305733|GENE_ENSSSCE00000305733|transcript|transcript:ENSSSCT00000053831|protein_coding|10/17|c.1173+7333G>A||||||,T|intragenic_variant|MODIFIER|PRKG1|ENSSSCG00000010429|gene_variant|ENSSSCG00000010429|||n.…
Block3	97601538	0.88961	0	0	0.0363636	0.0106383	0	0	0.162651	0.166667	0.181818	0.383333	0	ANN=A|intron_variant|MODIFIER|ENSSSCE00000202977|GENE_ENSSSCE00000202977|transcript|transcript:ENSSSCT00000011414|protein_coding|10/17|c.1128+7120A>T||||||,A|intron_variant|MODIFIER|ENSSSCE00000305733|GENE_ENSSSCE00000305733|transcript|transcript:ENSSSCT00000053831|protein_coding|10/17|c.1173+7120A>T||||||,A|intragenic_variant|MODIFIER|PRKG1|ENSSSCG00000010429|gene_variant|ENSSSCG00000010429|||n.…
Block3	97602088	0.884615	0	0.0357143	0.037037	0.0106383	0	0	0.168675	0.1875	0.188889	0.416667	0.0166667	ANN=G|intron_variant|MODIFIER|ENSSSCE00000202977|GENE_ENSSSCE00000202977|transcript|transcript:ENSSSCT00000011414|protein_coding|10/17|c.1128+6570T>C||||||,G|intron_variant|MODIFIER|ENSSSCE00000305733|GENE_ENSSSCE00000305733|transcript|transcript:ENSSSCT00000053831|protein_coding|10/17|c.1173+6570T>C||||||,G|intragenic_variant|MODIFIER|PRKG1|ENSSSCG00000010429|gene_variant|ENSSSCG00000010429|||n.…
Block3	97602129	0.884615	0	0.0357143	0.0363636	0.0159574	0	0	0.160714	0.1875	0.193182	0.383333	0.0166667	ANN=C|intron_variant|MODIFIER|ENSSSCE00000202977|GENE_ENSSSCE00000202977|transcript|transcript:ENSSSCT00000011414|protein_coding|10/17|c.1128+6529A>G||||||,C|intron_variant|MODIFIER|ENSSSCE00000305733|GENE_ENSSSCE00000305733|transcript|transcript:ENSSSCT00000053831|protein_coding|10/17|c.1173+6529A>G||||||,C|intragenic_variant|MODIFIER|PRKG1|ENSSSCG00000010429|gene_variant|ENSSSCG00000010429|||n.…
Block3	97602273	0.884615	0	0.0357143	0.0363636	0.0106383	0	0	0.170732	0.166667	0.188889	0.383333	0.0166667	ANN=C|intron_variant|MODIFIER|ENSSSCE00000202977|GENE_ENSSSCE00000202977|transcript|transcript:ENSSSCT00000011414|protein_coding|10/17|c.1128+6385T>G||||||,C|intron_variant|MODIFIER|ENSSSCE00000305733|GENE_ENSSSCE00000305733|transcript|transcript:ENSSSCT00000053831|protein_coding|10/17|c.1173+6385T>G||||||,C|intragenic_variant|MODIFIER|PRKG1|ENSSSCG00000010429|gene_variant|ENSSSCG00000010429|||n.…
Block3	97602276	0.878205	0	0	0.0363636	0.0106383	0	0	0.158537	0.166667	0.188889	0.383333	0	ANN=C|intron_variant|MODIFIER|ENSSSCE00000202977|GENE_ENSSSCE00000202977|transcript|transcript:ENSSSCT00000011414|protein_coding|10/17|c.1128+6382A>G||||||,C|intron_variant|MODIFIER|ENSSSCE00000305733|GENE_ENSSSCE00000305733|transcript|transcript:ENSSSCT00000053831|protein_coding|10/17|c.1173+6382A>G||||||,C|intragenic_variant|MODIFIER|PRKG1|ENSSSCG00000010429|gene_variant|ENSSSCG00000010429|||n.…
Block3	97602680	0.878205	0	0	0.0363636	0.0106383	0	0	0.152439	0.166667	0.188889	0.383333	0	ANN=T|intron_variant|MODIFIER|ENSSSCE00000202977|GENE_ENSSSCE00000202977|transcript|transcript:ENSSSCT00000011414|protein_coding|10/17|c.1128+5978G>A||||||,T|intron_variant|MODIFIER|ENSSSCE00000305733|GENE_ENSSSCE00000305733|transcript|transcript:ENSSSCT00000053831|protein_coding|10/17|c.1173+5978G>A||||||,T|intragenic_variant|MODIFIER|PRKG1|ENSSSCG00000010429|gene_variant|ENSSSCG00000010429|||n.…
Block3	97605206	0.891026	0	0	0.0363636	0.0106383	0	0	0.164634	0.166667	0.188889	0.383333	0	ANN=A|intron_variant|MODIFIER|ENSSSCE00000202977|GENE_ENSSSCE00000202977|transcript|transcript:ENSSSCT00000011414|protein_coding|10/17|c.1128+3452A>T||||||,A|intron_variant|MODIFIER|ENSSSCE00000305733|GENE_ENSSSCE00000305733|transcript|transcript:ENSSSCT00000053831|protein_coding|10/17|c.1173+3452A>T||||||,A|intragenic_variant|MODIFIER|PRKG1|ENSSSCG00000010429|gene_variant|ENSSSCG00000010429|||n.…
Block3	97605861	0.878205	0	0	0.0363636	0.0106383	0	0	0.166667	0.166667	0.177778	0.383333	0	ANN=C|intron_variant|MODIFIER|ENSSSCE00000202977|GENE_ENSSSCE00000202977|transcript|transcript:ENSSSCT00000011414|protein_coding|10/17|c.1128+2797A>G||||||,C|intron_variant|MODIFIER|ENSSSCE00000305733|GENE_ENSSSCE00000305733|transcript|transcript:ENSSSCT00000053831|protein_coding|10/17|c.1173+2797A>G||||||,C|intragenic_variant|MODIFIER|PRKG1|ENSSSCG00000010429|gene_variant|ENSSSCG00000010429|||n.…
Block3	97610727	0.883117	0	0	0.037037	0.0106383	0	0	0.160714	0.104167	0.2	0.383333	0	ANN=A|intron_variant|MODIFIER|ENSSSCE00000202977|GENE_ENSSSCE00000202977|transcript|transcript:ENSSSCT00000011414|protein_coding|9/17|c.1032-1973C>T||||||,A|intron_variant|MODIFIER|ENSSSCE00000305733|GENE_ENSSSCE00000305733|transcript|transcript:ENSSSCT00000053831|protein_coding|9/17|c.1077-1973C>T||||||,A|intragenic_variant|MODIFIER|PRKG1|ENSSSCG00000010429|gene_variant|ENSSSCG00000010429|||n.97…
Block3	97611508	0.871795	0	0	0.0363636	0.0106383	0	0	0.172619	0.104167	0.188889	0.4	0	ANN=T|intron_variant|MODIFIER|ENSSSCE00000202977|GENE_ENSSSCE00000202977|transcript|transcript:ENSSSCT00000011414|protein_coding|9/17|c.1032-2754G>A||||||,T|intron_variant|MODIFIER|ENSSSCE00000305733|GENE_ENSSSCE00000305733|transcript|transcript:ENSSSCT00000053831|protein_coding|9/17|c.1077-2754G>A||||||,T|intragenic_variant|MODIFIER|PRKG1|ENSSSCG00000010429|gene_variant|ENSSSCG00000010429|||n.97…
Block3	97612260	0.897436	0	0	0.037037	0.0168539	0	0.0125	0.173077	0.125	0.2375	0.534483	0.0416667	ANN=G|intron_variant|MODIFIER|ENSSSCE00000202977|GENE_ENSSSCE00000202977|transcript|transcript:ENSSSCT00000011414|protein_coding|9/17|c.1032-3506T>C||||||,G|intron_variant|MODIFIER|ENSSSCE00000305733|GENE_ENSSSCE00000305733|transcript|transcript:ENSSSCT00000053831|protein_coding|9/17|c.1077-3506T>C||||||,G|intragenic_variant|MODIFIER|PRKG1|ENSSSCG00000010429|gene_variant|ENSSSCG00000010429|||n.97…
Block3	97612291	0.896104	0	0	0.0363636	0.0106383	0	0	0.175676	0.108696	0.256098	0.604167	0.0208333	ANN=G|intron_variant|MODIFIER|ENSSSCE00000202977|GENE_ENSSSCE00000202977|transcript|transcript:ENSSSCT00000011414|protein_coding|9/17|c.1032-3537T>C||||||,G|intron_variant|MODIFIER|ENSSSCE00000305733|GENE_ENSSSCE00000305733|transcript|transcript:ENSSSCT00000053831|protein_coding|9/17|c.1077-3537T>C||||||,G|intragenic_variant|MODIFIER|PRKG1|ENSSSCG00000010429|gene_variant|ENSSSCG00000010429|||n.97…
Block3	97612318	0.884615	0	0	0.0363636	0.0106383	0	0	0.207792	0.0869565	0.238095	0.652174	0	ANN=G|intron_variant|MODIFIER|ENSSSCE00000202977|GENE_ENSSSCE00000202977|transcript|transcript:ENSSSCT00000011414|protein_coding|9/17|c.1032-3564A>C||||||,G|intron_variant|MODIFIER|ENSSSCE00000305733|GENE_ENSSSCE00000305733|transcript|transcript:ENSSSCT00000053831|protein_coding|9/17|c.1077-3564A>C||||||,G|intragenic_variant|MODIFIER|PRKG1|ENSSSCG00000010429|gene_variant|ENSSSCG00000010429|||n.97…
Block3	97615171	0.929487	0.636364	0.571429	0.427273	0.327957	0	0.0125	0.4125	0.166667	0.272727	0.383333	0.0172414	ANN=T|intron_variant|MODIFIER|ENSSSCE00000202977|GENE_ENSSSCE00000202977|transcript|transcript:ENSSSCT00000011414|protein_coding|9/17|c.1032-6417T>A||||||,T|intron_variant|MODIFIER|ENSSSCE00000305733|GENE_ENSSSCE00000305733|transcript|transcript:ENSSSCT00000053831|protein_coding|9/17|c.1077-6417T>A||||||,T|intragenic_variant|MODIFIER|PRKG1|ENSSSCG00000010429|gene_variant|ENSSSCG00000010429|||n.97…
Block3	97615179	0.929487	0.636364	0.571429	0.427273	0.322581	0	0.0125	0.407407	0.166667	0.311111	0.466667	0.0172414	ANN=C|intron_variant|MODIFIER|ENSSSCE00000202977|GENE_ENSSSCE00000202977|transcript|transcript:ENSSSCT00000011414|protein_coding|9/17|c.1032-6425A>G||||||,C|intron_variant|MODIFIER|ENSSSCE00000305733|GENE_ENSSSCE00000305733|transcript|transcript:ENSSSCT00000053831|protein_coding|9/17|c.1077-6425A>G||||||,C|intragenic_variant|MODIFIER|PRKG1|ENSSSCG00000010429|gene_variant|ENSSSCG00000010429|||n.97…
Block3	97617515	0.878205	0	0	0.0363636	0.0106383	0	0	0.166667	0.104167	0.2	0.383333	0	ANN=A|intron_variant|MODIFIER|ENSSSCE00000202977|GENE_ENSSSCE00000202977|transcript|transcript:ENSSSCT00000011414|protein_coding|9/17|c.1032-8761C>T||||||,A|intron_variant|MODIFIER|ENSSSCE00000305733|GENE_ENSSSCE00000305733|transcript|transcript:ENSSSCT00000053831|protein_coding|9/17|c.1077-8761C>T||||||,A|intragenic_variant|MODIFIER|PRKG1|ENSSSCG00000010429|gene_variant|ENSSSCG00000010429|||n.97…
Block3	97618516	0.915584	0.636364	0.571429	0.445455	0.351064	0	0.0125	0.410714	0.25	0.288889	0.433333	0.15	ANN=G|intron_variant|MODIFIER|ENSSSCE00000202977|GENE_ENSSSCE00000202977|transcript|transcript:ENSSSCT00000011414|protein_coding|9/17|c.1032-9762T>C||||||,G|intron_variant|MODIFIER|ENSSSCE00000305733|GENE_ENSSSCE00000305733|transcript|transcript:ENSSSCT00000053831|protein_coding|9/17|c.1077-9762T>C||||||,G|intragenic_variant|MODIFIER|PRKG1|ENSSSCG00000010429|gene_variant|ENSSSCG00000010429|||n.97…
Block3	97618965	0.916667	0.659091	0.535714	0.436364	0.382979	0	0.0125	0.410714	0.270833	0.290698	0.416667	0.183333	ANN=T|intron_variant|MODIFIER|ENSSSCE00000202977|GENE_ENSSSCE00000202977|transcript|transcript:ENSSSCT00000011414|protein_coding|9/17|c.1032-10211G>A||||||,T|intron_variant|MODIFIER|ENSSSCE00000305733|GENE_ENSSSCE00000305733|transcript|transcript:ENSSSCT00000053831|protein_coding|9/17|c.1077-10211G>A||||||,T|intragenic_variant|MODIFIER|PRKG1|ENSSSCG00000010429|gene_variant|ENSSSCG00000010429|||n.…
Block3	97620538	0.878205	0	0	0.0363636	0.00537634	0	0	0.150602	0.104167	0.188889	0.366667	0.0166667	ANN=T|intron_variant|MODIFIER|ENSSSCE00000202977|GENE_ENSSSCE00000202977|transcript|transcript:ENSSSCT00000011414|protein_coding|9/17|c.1032-11784C>A||||||,T|intron_variant|MODIFIER|ENSSSCE00000305733|GENE_ENSSSCE00000305733|transcript|transcript:ENSSSCT00000053831|protein_coding|9/17|c.1077-11784C>A||||||,T|intragenic_variant|MODIFIER|PRKG1|ENSSSCG00000010429|gene_variant|ENSSSCG00000010429|||n.…
Block3	97621955	0.878205	0	0	0.0454545	0.00543478	0	0	0.154321	0.104167	0.177778	0.37931	0	ANN=C|intron_variant|MODIFIER|ENSSSCE00000202977|GENE_ENSSSCE00000202977|transcript|transcript:ENSSSCT00000011414|protein_coding|9/17|c.1032-13201A>G||||||,C|intron_variant|MODIFIER|ENSSSCE00000305733|GENE_ENSSSCE00000305733|transcript|transcript:ENSSSCT00000053831|protein_coding|9/17|c.1077-13201A>G||||||,C|intragenic_variant|MODIFIER|PRKG1|ENSSSCG00000010429|gene_variant|ENSSSCG00000010429|||n.…
Block3	97624427	0.878205	0.0227273	0	0	0	0	0	0	0.0208333	0.0222222	0.283333	0	ANN=T|intron_variant|MODIFIER|ENSSSCE00000202977|GENE_ENSSSCE00000202977|transcript|transcript:ENSSSCT00000011414|protein_coding|9/17|c.1032-15673G>A||||||,T|intron_variant|MODIFIER|ENSSSCE00000305733|GENE_ENSSSCE00000305733|transcript|transcript:ENSSSCT00000053831|protein_coding|9/17|c.1077-15673G>A||||||,T|intragenic_variant|MODIFIER|PRKG1|ENSSSCG00000010429|gene_variant|ENSSSCG00000010429|||n.…
Block3	97630752	0.878205	0	0.0178571	0.0363636	0.0107527	0	0	0.283133	0.104167	0.204545	0.416667	0.216667	ANN=T|intron_variant|MODIFIER|ENSSSCE00000202977|GENE_ENSSSCE00000202977|transcript|transcript:ENSSSCT00000011414|protein_coding|9/17|c.1032-21998G>A||||||,T|intron_variant|MODIFIER|ENSSSCE00000305733|GENE_ENSSSCE00000305733|transcript|transcript:ENSSSCT00000053831|protein_coding|9/17|c.1077-21998G>A||||||,T|intragenic_variant|MODIFIER|PRKG1|ENSSSCG00000010429|gene_variant|ENSSSCG00000010429|||n.…
Block3	97647903	0.884615	0	0	0.0454545	0.0537634	0	0	0.244048	0.0625	0.227273	0.1	0.1	ANN=T|intron_variant|MODIFIER|ENSSSCE00000202977|GENE_ENSSSCE00000202977|transcript|transcript:ENSSSCT00000011414|protein_coding|9/17|c.1031+34105T>A||||||,T|intron_variant|MODIFIER|ENSSSCE00000305733|GENE_ENSSSCE00000305733|transcript|transcript:ENSSSCT00000053831|protein_coding|9/17|c.1076+34105T>A||||||,T|intragenic_variant|MODIFIER|PRKG1|ENSSSCG00000010429|gene_variant|ENSSSCG00000010429|||n.…
Block4	98120603	0.891026	0	0	0	0	0	0	0.047619	0.0208333	0.0555556	0.0333333	0.0333333	ANN=G|intron_variant|MODIFIER|ENSSSCE00000202977|GENE_ENSSSCE00000202977|transcript|transcript:ENSSSCT00000011414|protein_coding|3/17|c.548-110562T>C||||||,G|intron_variant|MODIFIER|ENSSSCE00000305733|GENE_ENSSSCE00000305733|transcript|transcript:ENSSSCT00000053831|protein_coding|3/17|c.593-110562T>C||||||,G|intragenic_variant|MODIFIER|PRKG1|ENSSSCG00000010429|gene_variant|ENSSSCG00000010429|||n.…
Block4	98122932	0.878205	0	0	0	0	0	0	0.0416667	0.0208333	0.0555556	0.05	0.0333333	ANN=A|intron_variant|MODIFIER|ENSSSCE00000202977|GENE_ENSSSCE00000202977|transcript|transcript:ENSSSCT00000011414|protein_coding|3/17|c.548-112891G>T||||||,A|intron_variant|MODIFIER|ENSSSCE00000305733|GENE_ENSSSCE00000305733|transcript|transcript:ENSSSCT00000053831|protein_coding|3/17|c.593-112891G>T||||||,A|intragenic_variant|MODIFIER|PRKG1|ENSSSCG00000010429|gene_variant|ENSSSCG00000010429|||n.…
Block4	98123385	0.897436	0	0.0357143	0.0636364	0.111702	0	0.0125	0.625	0.6875	0.766667	0.633333	0.766667	ANN=G|intron_variant|MODIFIER|ENSSSCE00000202977|GENE_ENSSSCE00000202977|transcript|transcript:ENSSSCT00000011414|protein_coding|3/17|c.548-113344T>C||||||,G|intron_variant|MODIFIER|ENSSSCE00000305733|GENE_ENSSSCE00000305733|transcript|transcript:ENSSSCT00000053831|protein_coding|3/17|c.593-113344T>C||||||,G|intragenic_variant|MODIFIER|PRKG1|ENSSSCG00000010429|gene_variant|ENSSSCG00000010429|||n.…
Block4	98123409	0.871795	0	0	0	0	0	0	0.0416667	0.0208333	0.0555556	0.05	0.0333333	ANN=C|intron_variant|MODIFIER|ENSSSCE00000202977|GENE_ENSSSCE00000202977|transcript|transcript:ENSSSCT00000011414|protein_coding|3/17|c.548-113368A>G||||||,C|intron_variant|MODIFIER|ENSSSCE00000305733|GENE_ENSSSCE00000305733|transcript|transcript:ENSSSCT00000053831|protein_coding|3/17|c.593-113368A>G||||||,C|intragenic_variant|MODIFIER|PRKG1|ENSSSCG00000010429|gene_variant|ENSSSCG00000010429|||n.…
Block4	98123726	0.884615	0	0	0	0.0106383	0	0.0125	0	0.0208333	0	0.0166667	0.0166667	ANN=C|intron_variant|MODIFIER|ENSSSCE00000202977|GENE_ENSSSCE00000202977|transcript|transcript:ENSSSCT00000011414|protein_coding|3/17|c.548-113685A>G||||||,C|intron_variant|MODIFIER|ENSSSCE00000305733|GENE_ENSSSCE00000305733|transcript|transcript:ENSSSCT00000053831|protein_coding|3/17|c.593-113685A>G||||||,C|intragenic_variant|MODIFIER|PRKG1|ENSSSCG00000010429|gene_variant|ENSSSCG00000010429|||n.…
Block4	98123918	0.884615	0	0	0	0.00531915	0	0	0.452381	0.208333	0.0888889	0.133333	0.25	ANN=G|intron_variant|MODIFIER|ENSSSCE00000202977|GENE_ENSSSCE00000202977|transcript|transcript:ENSSSCT00000011414|protein_coding|3/17|c.548-113877T>C||||||,G|intron_variant|MODIFIER|ENSSSCE00000305733|GENE_ENSSSCE00000305733|transcript|transcript:ENSSSCT00000053831|protein_coding|3/17|c.593-113877T>C||||||,G|intragenic_variant|MODIFIER|PRKG1|ENSSSCG00000010429|gene_variant|ENSSSCG00000010429|||n.…
Block4	98124078	0.871795	0	0	0	0	0	0	0.0416667	0.0208333	0.0568182	0.0333333	0.0333333	ANN=C|intron_variant|MODIFIER|ENSSSCE00000202977|GENE_ENSSSCE00000202977|transcript|transcript:ENSSSCT00000011414|protein_coding|3/17|c.548-114037A>G||||||,C|intron_variant|MODIFIER|ENSSSCE00000305733|GENE_ENSSSCE00000305733|transcript|transcript:ENSSSCT00000053831|protein_coding|3/17|c.593-114037A>G||||||,C|intragenic_variant|MODIFIER|PRKG1|ENSSSCG00000010429|gene_variant|ENSSSCG00000010429|||n.…
Block4	98126145	0.878205	0	0	0.00909091	0.0265957	0	0	0	0.0416667	0.0888889	0.05	0.0833333	ANN=G|intron_variant|MODIFIER|ENSSSCE00000202977|GENE_ENSSSCE00000202977|transcript|transcript:ENSSSCT00000011414|protein_coding|3/17|c.548-116104A>C||||||,G|intron_variant|MODIFIER|ENSSSCE00000305733|GENE_ENSSSCE00000305733|transcript|transcript:ENSSSCT00000053831|protein_coding|3/17|c.593-116104A>C||||||,G|intragenic_variant|MODIFIER|PRKG1|ENSSSCG00000010429|gene_variant|ENSSSCG00000010429|||n.…
Block4	98129908	0.883117	0	0.0357143	0	0	0	0	0	0.104167	0.0666667	0.15	0.1	ANN=A|intron_variant|MODIFIER|ENSSSCE00000202977|GENE_ENSSSCE00000202977|transcript|transcript:ENSSSCT00000011414|protein_coding|3/17|c.548-119867A>T||||||,A|intron_variant|MODIFIER|ENSSSCE00000305733|GENE_ENSSSCE00000305733|transcript|transcript:ENSSSCT00000053831|protein_coding|3/17|c.593-119867A>T||||||,A|intragenic_variant|MODIFIER|PRKG1|ENSSSCG00000010429|gene_variant|ENSSSCG00000010429|||n.…
Block4	98131410	0.884615	0	0	0.00909091	0.0322581	0	0	0.537037	0.208333	0.144444	0.15	0.383333	ANN=A|intron_variant|MODIFIER|ENSSSCE00000202977|GENE_ENSSSCE00000202977|transcript|transcript:ENSSSCT00000011414|protein_coding|3/17|c.548-121369A>T||||||,A|intron_variant|MODIFIER|ENSSSCE00000305733|GENE_ENSSSCE00000305733|transcript|transcript:ENSSSCT00000053831|protein_coding|3/17|c.593-121369A>T||||||,A|intragenic_variant|MODIFIER|PRKG1|ENSSSCG00000010429|gene_variant|ENSSSCG00000010429|||n.…
Block4	98131579	0.883117	0	0	0.00909091	0.037234	0	0	0.542683	0.208333	0.144444	0.15	0.396552	ANN=C|intron_variant|MODIFIER|ENSSSCE00000202977|GENE_ENSSSCE00000202977|transcript|transcript:ENSSSCT00000011414|protein_coding|3/17|c.548-121538A>G||||||,C|intron_variant|MODIFIER|ENSSSCE00000305733|GENE_ENSSSCE00000305733|transcript|transcript:ENSSSCT00000053831|protein_coding|3/17|c.593-121538A>G||||||,C|intragenic_variant|MODIFIER|PRKG1|ENSSSCG00000010429|gene_variant|ENSSSCG00000010429|||n.…
Block4	98132301	0.884615	0	0	0	0	0	0	0.0903614	0.0208333	0.0555556	0.0166667	0.133333	ANN=G|intron_variant|MODIFIER|ENSSSCE00000202977|GENE_ENSSSCE00000202977|transcript|transcript:ENSSSCT00000011414|protein_coding|3/17|c.548-122260T>C||||||,G|intron_variant|MODIFIER|ENSSSCE00000305733|GENE_ENSSSCE00000305733|transcript|transcript:ENSSSCT00000053831|protein_coding|3/17|c.593-122260T>C||||||,G|intragenic_variant|MODIFIER|PRKG1|ENSSSCG00000010429|gene_variant|ENSSSCG00000010429|||n.…
Block4	98132884	0.871795	0	0	0	0.00531915	0	0	0	0.0208333	0.0555556	0.0166667	0	ANN=G|intron_variant|MODIFIER|ENSSSCE00000202977|GENE_ENSSSCE00000202977|transcript|transcript:ENSSSCT00000011414|protein_coding|3/17|c.548-122843G>C||||||,G|intron_variant|MODIFIER|ENSSSCE00000305733|GENE_ENSSSCE00000305733|transcript|transcript:ENSSSCT00000053831|protein_coding|3/17|c.593-122843G>C||||||,G|intragenic_variant|MODIFIER|PRKG1|ENSSSCG00000010429|gene_variant|ENSSSCG00000010429|||n.…
Block4	98133580	0.884615	0	0	0	0	0	0	0	0.0208333	0.0555556	0.0166667	0	ANN=T|intron_variant|MODIFIER|ENSSSCE00000202977|GENE_ENSSSCE00000202977|transcript|transcript:ENSSSCT00000011414|protein_coding|3/17|c.548-123539T>A||||||,T|intron_variant|MODIFIER|ENSSSCE00000305733|GENE_ENSSSCE00000305733|transcript|transcript:ENSSSCT00000053831|protein_coding|3/17|c.593-123539T>A||||||,T|intragenic_variant|MODIFIER|PRKG1|ENSSSCG00000010429|gene_variant|ENSSSCG00000010429|||n.…
Block4	98133614	0.884615	0	0	0.00909091	0.0322581	0	0	0.547619	0.208333	0.144444	0.166667	0.37931	ANN=G|intron_variant|MODIFIER|ENSSSCE00000202977|GENE_ENSSSCE00000202977|transcript|transcript:ENSSSCT00000011414|protein_coding|3/17|c.548-123573T>C||||||,G|intron_variant|MODIFIER|ENSSSCE00000305733|GENE_ENSSSCE00000305733|transcript|transcript:ENSSSCT00000053831|protein_coding|3/17|c.593-123573T>C||||||,G|intragenic_variant|MODIFIER|PRKG1|ENSSSCG00000010429|gene_variant|ENSSSCG00000010429|||n.…
Block4	98135700	0.884615	0	0	0	0	0	0.0125	0	0.0208333	0.0568182	0.0166667	0	ANN=C|intron_variant|MODIFIER|ENSSSCE00000202977|GENE_ENSSSCE00000202977|transcript|transcript:ENSSSCT00000011414|protein_coding|3/17|c.548-125659A>G||||||,C|intron_variant|MODIFIER|ENSSSCE00000305733|GENE_ENSSSCE00000305733|transcript|transcript:ENSSSCT00000053831|protein_coding|3/17|c.593-125659A>G||||||,C|intragenic_variant|MODIFIER|PRKG1|ENSSSCG00000010429|gene_variant|ENSSSCG00000010429|||n.…
Block4	98136313	0.884615	0	0	0	0	0	0	0	0.0208333	0.0555556	0.0166667	0	ANN=A|intron_variant|MODIFIER|ENSSSCE00000202977|GENE_ENSSSCE00000202977|transcript|transcript:ENSSSCT00000011414|protein_coding|3/17|c.548-126272C>T||||||,A|intron_variant|MODIFIER|ENSSSCE00000305733|GENE_ENSSSCE00000305733|transcript|transcript:ENSSSCT00000053831|protein_coding|3/17|c.593-126272C>T||||||,A|intragenic_variant|MODIFIER|PRKG1|ENSSSCG00000010429|gene_variant|ENSSSCG00000010429|||n.…
Block4	98137449	0.878205	0	0	0	0	0	0	0	0.0208333	0.0568182	0.0166667	0	ANN=A|intron_variant|MODIFIER|ENSSSCE00000202977|GENE_ENSSSCE00000202977|transcript|transcript:ENSSSCT00000011414|protein_coding|3/17|c.548-127408A>T||||||,A|intron_variant|MODIFIER|ENSSSCE00000305733|GENE_ENSSSCE00000305733|transcript|transcript:ENSSSCT00000053831|protein_coding|3/17|c.593-127408A>T||||||,A|intragenic_variant|MODIFIER|PRKG1|ENSSSCG00000010429|gene_variant|ENSSSCG00000010429|||n.…
Block4	98138847	0.878205	0	0	0	0	0	0	0	0.0208333	0.0777778	0.0166667	0	ANN=A|intron_variant|MODIFIER|ENSSSCE00000202977|GENE_ENSSSCE00000202977|transcript|transcript:ENSSSCT00000011414|protein_coding|3/17|c.548-128806C>T||||||,A|intron_variant|MODIFIER|ENSSSCE00000305733|GENE_ENSSSCE00000305733|transcript|transcript:ENSSSCT00000053831|protein_coding|3/17|c.593-128806C>T||||||,A|intragenic_variant|MODIFIER|PRKG1|ENSSSCG00000010429|gene_variant|ENSSSCG00000010429|||n.…
Block4	98139027	0.884615	0	0	0.00909091	0.0159574	0	0	0	0.0208333	0.0777778	0.0333333	0.0166667	ANN=A|intron_variant|MODIFIER|ENSSSCE00000202977|GENE_ENSSSCE00000202977|transcript|transcript:ENSSSCT00000011414|protein_coding|3/17|c.548-128986G>T||||||,A|intron_variant|MODIFIER|ENSSSCE00000305733|GENE_ENSSSCE00000305733|transcript|transcript:ENSSSCT00000053831|protein_coding|3/17|c.593-128986G>T||||||,A|intragenic_variant|MODIFIER|PRKG1|ENSSSCG00000010429|gene_variant|ENSSSCG00000010429|||n.…
Block4	98139199	0.884615	0	0	0.00909091	0.0425532	0	0	0.541667	0.229167	0.5	0.233333	0.6	ANN=C|intron_variant|MODIFIER|ENSSSCE00000202977|GENE_ENSSSCE00000202977|transcript|transcript:ENSSSCT00000011414|protein_coding|3/17|c.548-129158T>G||||||,C|intron_variant|MODIFIER|ENSSSCE00000305733|GENE_ENSSSCE00000305733|transcript|transcript:ENSSSCT00000053831|protein_coding|3/17|c.593-129158T>G||||||,C|intragenic_variant|MODIFIER|PRKG1|ENSSSCG00000010429|gene_variant|ENSSSCG00000010429|||n.…
Block4	98139209	0.884615	0	0	0	0	0	0	0	0.0208333	0.0777778	0.0333333	0	ANN=C|intron_variant|MODIFIER|ENSSSCE00000202977|GENE_ENSSSCE00000202977|transcript|transcript:ENSSSCT00000011414|protein_coding|3/17|c.548-129168C>G||||||,C|intron_variant|MODIFIER|ENSSSCE00000305733|GENE_ENSSSCE00000305733|transcript|transcript:ENSSSCT00000053831|protein_coding|3/17|c.593-129168C>G||||||,C|intragenic_variant|MODIFIER|PRKG1|ENSSSCG00000010429|gene_variant|ENSSSCG00000010429|||n.…
Block4	98139769	0.873239	0	0	0	0	0	0	0	0.0416667	0.0681818	0.0333333	0.05	ANN=A|intron_variant|MODIFIER|ENSSSCE00000202977|GENE_ENSSSCE00000202977|transcript|transcript:ENSSSCT00000011414|protein_coding|3/17|c.548-129728C>T||||||,A|intron_variant|MODIFIER|ENSSSCE00000305733|GENE_ENSSSCE00000305733|transcript|transcript:ENSSSCT00000053831|protein_coding|3/17|c.593-129728C>T||||||,A|intragenic_variant|MODIFIER|PRKG1|ENSSSCG00000010429|gene_variant|ENSSSCG00000010429|||n.…
Block4	98140058	0.878205	0	0	0	0	0	0	0	0.0208333	0.0888889	0.0333333	0.0344828	ANN=T|intron_variant|MODIFIER|ENSSSCE00000202977|GENE_ENSSSCE00000202977|transcript|transcript:ENSSSCT00000011414|protein_coding|3/17|c.548-130017G>A||||||,T|intron_variant|MODIFIER|ENSSSCE00000305733|GENE_ENSSSCE00000305733|transcript|transcript:ENSSSCT00000053831|protein_coding|3/17|c.593-130017G>A||||||,T|intragenic_variant|MODIFIER|PRKG1|ENSSSCG00000010429|gene_variant|ENSSSCG00000010429|||n.…
Block4	98140100	0.878205	0.318182	0	0	0	0	0	0	0.0208333	0.0777778	0.0166667	0.0344828	ANN=T|intron_variant|MODIFIER|ENSSSCE00000202977|GENE_ENSSSCE00000202977|transcript|transcript:ENSSSCT00000011414|protein_coding|3/17|c.548-130059T>A||||||,T|intron_variant|MODIFIER|ENSSSCE00000305733|GENE_ENSSSCE00000305733|transcript|transcript:ENSSSCT00000053831|protein_coding|3/17|c.593-130059T>A||||||,T|intragenic_variant|MODIFIER|PRKG1|ENSSSCG00000010429|gene_variant|ENSSSCG00000010429|||n.…
Block4	98140639	0.891026	0	0	0	0	0	0	0	0.0208333	0.0555556	0.0166667	0	ANN=G|intron_variant|MODIFIER|ENSSSCE00000202977|GENE_ENSSSCE00000202977|transcript|transcript:ENSSSCT00000011414|protein_coding|3/17|c.548-130598T>C||||||,G|intron_variant|MODIFIER|ENSSSCE00000305733|GENE_ENSSSCE00000305733|transcript|transcript:ENSSSCT00000053831|protein_coding|3/17|c.593-130598T>C||||||,G|intragenic_variant|MODIFIER|PRKG1|ENSSSCG00000010429|gene_variant|ENSSSCG00000010429|||n.…
Block4	98140659	0.884615	0	0	0	0.00537634	0	0	0	0.0208333	0.0666667	0.0166667	0.0344828	ANN=C|intron_variant|MODIFIER|ENSSSCE00000202977|GENE_ENSSSCE00000202977|transcript|transcript:ENSSSCT00000011414|protein_coding|3/17|c.548-130618A>G||||||,C|intron_variant|MODIFIER|ENSSSCE00000305733|GENE_ENSSSCE00000305733|transcript|transcript:ENSSSCT00000053831|protein_coding|3/17|c.593-130618A>G||||||,C|intragenic_variant|MODIFIER|PRKG1|ENSSSCG00000010429|gene_variant|ENSSSCG00000010429|||n.…
Block4	98140695	0.910256	0.636364	0.611111	0.454545	0.349462	0	0.0125	0	0.125	0.166667	0.166667	0.183333	ANN=A|intron_variant|MODIFIER|ENSSSCE00000202977|GENE_ENSSSCE00000202977|transcript|transcript:ENSSSCT00000011414|protein_coding|3/17|c.548-130654C>T||||||,A|intron_variant|MODIFIER|ENSSSCE00000305733|GENE_ENSSSCE00000305733|transcript|transcript:ENSSSCT00000053831|protein_coding|3/17|c.593-130654C>T||||||,A|intragenic_variant|MODIFIER|PRKG1|ENSSSCG00000010429|gene_variant|ENSSSCG00000010429|||n.…
Block4	98141033	0.884615	0	0	0	0	0	0	0	0.104167	0.166667	0.166667	0.15	ANN=A|intron_variant|MODIFIER|ENSSSCE00000202977|GENE_ENSSSCE00000202977|transcript|transcript:ENSSSCT00000011414|protein_coding|3/17|c.548-130992C>T||||||,A|intron_variant|MODIFIER|ENSSSCE00000305733|GENE_ENSSSCE00000305733|transcript|transcript:ENSSSCT00000053831|protein_coding|3/17|c.593-130992C>T||||||,A|intragenic_variant|MODIFIER|PRKG1|ENSSSCG00000010429|gene_variant|ENSSSCG00000010429|||n.…
Block4	98141142	0.894737	0	0	0	0	0	0	0	0.0208333	0.0555556	0.0166667	0	ANN=C|intron_variant|MODIFIER|ENSSSCE00000202977|GENE_ENSSSCE00000202977|transcript|transcript:ENSSSCT00000011414|protein_coding|3/17|c.548-131101A>G||||||,C|intron_variant|MODIFIER|ENSSSCE00000305733|GENE_ENSSSCE00000305733|transcript|transcript:ENSSSCT00000053831|protein_coding|3/17|c.593-131101A>G||||||,C|intragenic_variant|MODIFIER|PRKG1|ENSSSCG00000010429|gene_variant|ENSSSCG00000010429|||n.…
Block4	98141787	0.878205	0	0	0	0	0	0	0	0.104167	0.0888889	0.183333	0.1	ANN=T|intron_variant|MODIFIER|ENSSSCE00000202977|GENE_ENSSSCE00000202977|transcript|transcript:ENSSSCT00000011414|protein_coding|3/17|c.548-131746C>A||||||,T|intron_variant|MODIFIER|ENSSSCE00000305733|GENE_ENSSSCE00000305733|transcript|transcript:ENSSSCT00000053831|protein_coding|3/17|c.593-131746C>A||||||,T|intragenic_variant|MODIFIER|PRKG1|ENSSSCG00000010429|gene_variant|ENSSSCG00000010429|||n.…
Block4	98141921	0.878205	0	0	0	0.0159574	0	0	0.00595238	0.104167	0.0777778	0.166667	0.1	ANN=G|intron_variant|MODIFIER|ENSSSCE00000202977|GENE_ENSSSCE00000202977|transcript|transcript:ENSSSCT00000011414|protein_coding|3/17|c.548-131880T>C||||||,G|intron_variant|MODIFIER|ENSSSCE00000305733|GENE_ENSSSCE00000305733|transcript|transcript:ENSSSCT00000053831|protein_coding|3/17|c.593-131880T>C||||||,G|intragenic_variant|MODIFIER|PRKG1|ENSSSCG00000010429|gene_variant|ENSSSCG00000010429|||n.…
Block4	98141991	0.88961	0	0	0	0	0	0	0	0.104167	0.0777778	0.166667	0.1	ANN=A|intron_variant|MODIFIER|ENSSSCE00000202977|GENE_ENSSSCE00000202977|transcript|transcript:ENSSSCT00000011414|protein_coding|3/17|c.548-131950C>T||||||,A|intron_variant|MODIFIER|ENSSSCE00000305733|GENE_ENSSSCE00000305733|transcript|transcript:ENSSSCT00000053831|protein_coding|3/17|c.593-131950C>T||||||,A|intragenic_variant|MODIFIER|PRKG1|ENSSSCG00000010429|gene_variant|ENSSSCG00000010429|||n.…
Block4	98142252	1	0	0	0	0	0	0	0	0.5	0.4	0.791667	0.625	ANN=T|intron_variant|MODIFIER|ENSSSCE00000202977|GENE_ENSSSCE00000202977|transcript|transcript:ENSSSCT00000011414|protein_coding|3/17|c.548-132211C>A||||||,T|intron_variant|MODIFIER|ENSSSCE00000305733|GENE_ENSSSCE00000305733|transcript|transcript:ENSSSCT00000053831|protein_coding|3/17|c.593-132211C>A||||||,T|intragenic_variant|MODIFIER|PRKG1|ENSSSCG00000010429|gene_variant|ENSSSCG00000010429|||n.…
Block4	98142271	0.948052	0	0	0.0102041	0	0	0	0	0.113636	0.121622	0.277778	0.14	ANN=T|intron_variant|MODIFIER|ENSSSCE00000202977|GENE_ENSSSCE00000202977|transcript|transcript:ENSSSCT00000011414|protein_coding|3/17|c.548-132230G>A||||||,T|intron_variant|MODIFIER|ENSSSCE00000305733|GENE_ENSSSCE00000305733|transcript|transcript:ENSSSCT00000053831|protein_coding|3/17|c.593-132230G>A||||||,T|intragenic_variant|MODIFIER|PRKG1|ENSSSCG00000010429|gene_variant|ENSSSCG00000010429|||n.…
Block4	98142339	0.896104	0	0	0	0	0	0	0	0.104167	0.0777778	0.183333	0.1	ANN=T|intron_variant|MODIFIER|ENSSSCE00000202977|GENE_ENSSSCE00000202977|transcript|transcript:ENSSSCT00000011414|protein_coding|3/17|c.548-132298G>A||||||,T|intron_variant|MODIFIER|ENSSSCE00000305733|GENE_ENSSSCE00000305733|transcript|transcript:ENSSSCT00000053831|protein_coding|3/17|c.593-132298G>A||||||,T|intragenic_variant|MODIFIER|PRKG1|ENSSSCG00000010429|gene_variant|ENSSSCG00000010429|||n.…
Block4	98142371	0.884615	0	0	0	0	0	0	0	0.104167	0.0777778	0.166667	0.103448	ANN=G|intron_variant|MODIFIER|ENSSSCE00000202977|GENE_ENSSSCE00000202977|transcript|transcript:ENSSSCT00000011414|protein_coding|3/17|c.548-132330T>C||||||,G|intron_variant|MODIFIER|ENSSSCE00000305733|GENE_ENSSSCE00000305733|transcript|transcript:ENSSSCT00000053831|protein_coding|3/17|c.593-132330T>C||||||,G|intragenic_variant|MODIFIER|PRKG1|ENSSSCG00000010429|gene_variant|ENSSSCG00000010429|||n.…
Block4	98143476	0.871795	0	0	0	0	0	0	0	0.0208333	0.0555556	0.0166667	0	ANN=G|intron_variant|MODIFIER|ENSSSCE00000202977|GENE_ENSSSCE00000202977|transcript|transcript:ENSSSCT00000011414|protein_coding|3/17|c.548-133435T>C||||||,G|intron_variant|MODIFIER|ENSSSCE00000305733|GENE_ENSSSCE00000305733|transcript|transcript:ENSSSCT00000053831|protein_coding|3/17|c.593-133435T>C||||||,G|intragenic_variant|MODIFIER|PRKG1|ENSSSCG00000010429|gene_variant|ENSSSCG00000010429|||n.…
Block4	98143768	0.871795	0	0	0	0	0	0	0	0.0208333	0.0681818	0.0166667	0.0333333	ANN=C|intron_variant|MODIFIER|ENSSSCE00000202977|GENE_ENSSSCE00000202977|transcript|transcript:ENSSSCT00000011414|protein_coding|3/17|c.548-133727A>G||||||,C|intron_variant|MODIFIER|ENSSSCE00000305733|GENE_ENSSSCE00000305733|transcript|transcript:ENSSSCT00000053831|protein_coding|3/17|c.593-133727A>G||||||,C|intragenic_variant|MODIFIER|PRKG1|ENSSSCG00000010429|gene_variant|ENSSSCG00000010429|||n.…
Block4	98143770	0.865385	0	0	0	0	0	0	0	0.0208333	0.0681818	0.0166667	0.0333333	ANN=C|intron_variant|MODIFIER|ENSSSCE00000202977|GENE_ENSSSCE00000202977|transcript|transcript:ENSSSCT00000011414|protein_coding|3/17|c.548-133729A>G||||||,C|intron_variant|MODIFIER|ENSSSCE00000305733|GENE_ENSSSCE00000305733|transcript|transcript:ENSSSCT00000053831|protein_coding|3/17|c.593-133729A>G||||||,C|intragenic_variant|MODIFIER|PRKG1|ENSSSCG00000010429|gene_variant|ENSSSCG00000010429|||n.…
Block4	98144884	0.884615	0	0	0.00909091	0.0322581	0	0	0.46988	0.229167	0.333333	0.233333	0.45	ANN=G|intron_variant|MODIFIER|ENSSSCE00000202977|GENE_ENSSSCE00000202977|transcript|transcript:ENSSSCT00000011414|protein_coding|3/17|c.548-134843T>C||||||,G|intron_variant|MODIFIER|ENSSSCE00000305733|GENE_ENSSSCE00000305733|transcript|transcript:ENSSSCT00000053831|protein_coding|3/17|c.593-134843T>C||||||,G|intragenic_variant|MODIFIER|PRKG1|ENSSSCG00000010429|gene_variant|ENSSSCG00000010429|||n.…
Block4	98145584	0.871795	0	0	0	0	0	0	0	0.0208333	0.0555556	0.0166667	0	ANN=T|intron_variant|MODIFIER|ENSSSCE00000202977|GENE_ENSSSCE00000202977|transcript|transcript:ENSSSCT00000011414|protein_coding|3/17|c.548-135543T>A||||||,T|intron_variant|MODIFIER|ENSSSCE00000305733|GENE_ENSSSCE00000305733|transcript|transcript:ENSSSCT00000053831|protein_coding|3/17|c.593-135543T>A||||||,T|intragenic_variant|MODIFIER|PRKG1|ENSSSCG00000010429|gene_variant|ENSSSCG00000010429|||n.…
Block4	98145780	0.878205	0	0	0.00909091	0.037234	0	0	0.458333	0.229167	0.333333	0.233333	0.466667	ANN=T|intron_variant|MODIFIER|ENSSSCE00000202977|GENE_ENSSSCE00000202977|transcript|transcript:ENSSSCT00000011414|protein_coding|3/17|c.548-135739G>A||||||,T|intron_variant|MODIFIER|ENSSSCE00000305733|GENE_ENSSSCE00000305733|transcript|transcript:ENSSSCT00000053831|protein_coding|3/17|c.593-135739G>A||||||,T|intragenic_variant|MODIFIER|PRKG1|ENSSSCG00000010429|gene_variant|ENSSSCG00000010429|||n.…
Block4	98146146	0.884615	0	0	0	0	0	0	0	0.0208333	0.0555556	0.0166667	0	ANN=T|intron_variant|MODIFIER|ENSSSCE00000202977|GENE_ENSSSCE00000202977|transcript|transcript:ENSSSCT00000011414|protein_coding|3/17|c.548-136105G>A||||||,T|intron_variant|MODIFIER|ENSSSCE00000305733|GENE_ENSSSCE00000305733|transcript|transcript:ENSSSCT00000053831|protein_coding|3/17|c.593-136105G>A||||||,T|intragenic_variant|MODIFIER|PRKG1|ENSSSCG00000010429|gene_variant|ENSSSCG00000010429|||n.…
Block4	98146380	0.865385	0	0	0.00909091	0.0319149	0	0.0125	0.45679	0.291667	0.188889	0.45	0.233333	ANN=C|intron_variant|MODIFIER|ENSSSCE00000202977|GENE_ENSSSCE00000202977|transcript|transcript:ENSSSCT00000011414|protein_coding|3/17|c.548-136339A>G||||||,C|intron_variant|MODIFIER|ENSSSCE00000305733|GENE_ENSSSCE00000305733|transcript|transcript:ENSSSCT00000053831|protein_coding|3/17|c.593-136339A>G||||||,C|intragenic_variant|MODIFIER|PRKG1|ENSSSCG00000010429|gene_variant|ENSSSCG00000010429|||n.…
Block4	98147464	0.871795	0	0	0	0	0	0	0	0.0208333	0.0666667	0.0166667	0	ANN=A|intron_variant|MODIFIER|ENSSSCE00000202977|GENE_ENSSSCE00000202977|transcript|transcript:ENSSSCT00000011414|protein_coding|3/17|c.548-137423C>T||||||,A|intron_variant|MODIFIER|ENSSSCE00000305733|GENE_ENSSSCE00000305733|transcript|transcript:ENSSSCT00000053831|protein_coding|3/17|c.593-137423C>T||||||,A|intragenic_variant|MODIFIER|PRKG1|ENSSSCG00000010429|gene_variant|ENSSSCG00000010429|||n.…
Block4	98149195	0.884615	0	0	0	0	0	0	0	0.0208333	0.0555556	0.0166667	0.0178571	ANN=T|intron_variant|MODIFIER|ENSSSCE00000202977|GENE_ENSSSCE00000202977|transcript|transcript:ENSSSCT00000011414|protein_coding|3/17|c.548-139154T>A||||||,T|intron_variant|MODIFIER|ENSSSCE00000305733|GENE_ENSSSCE00000305733|transcript|transcript:ENSSSCT00000053831|protein_coding|3/17|c.593-139154T>A||||||,T|intragenic_variant|MODIFIER|PRKG1|ENSSSCG00000010429|gene_variant|ENSSSCG00000010429|||n.…
Block4	98150333	0.878205	0	0	0	0	0	0	0	0.0208333	0.0555556	0.0166667	0.0166667	ANN=C|intron_variant|MODIFIER|ENSSSCE00000202977|GENE_ENSSSCE00000202977|transcript|transcript:ENSSSCT00000011414|protein_coding|3/17|c.548-140292A>G||||||,C|intron_variant|MODIFIER|ENSSSCE00000305733|GENE_ENSSSCE00000305733|transcript|transcript:ENSSSCT00000053831|protein_coding|3/17|c.593-140292A>G||||||,C|intragenic_variant|MODIFIER|PRKG1|ENSSSCG00000010429|gene_variant|ENSSSCG00000010429|||n.…
Block4	98154684	0.871795	0	0	0	0	0	0	0	0	0.0555556	0.0166667	0	ANN=A|intron_variant|MODIFIER|ENSSSCE00000202977|GENE_ENSSSCE00000202977|transcript|transcript:ENSSSCT00000011414|protein_coding|3/17|c.548-144643C>T||||||,A|intron_variant|MODIFIER|ENSSSCE00000305733|GENE_ENSSSCE00000305733|transcript|transcript:ENSSSCT00000053831|protein_coding|3/17|c.593-144643C>T||||||,A|intragenic_variant|MODIFIER|PRKG1|ENSSSCG00000010429|gene_variant|ENSSSCG00000010429|||n.…
Block4	98155439	0.871795	0	0	0	0	0	0	0	0.0208333	0.0555556	0.0166667	0	ANN=C|intron_variant|MODIFIER|ENSSSCE00000202977|GENE_ENSSSCE00000202977|transcript|transcript:ENSSSCT00000011414|protein_coding|3/17|c.548-145398C>G||||||,C|intron_variant|MODIFIER|ENSSSCE00000305733|GENE_ENSSSCE00000305733|transcript|transcript:ENSSSCT00000053831|protein_coding|3/17|c.593-145398C>G||||||,C|intragenic_variant|MODIFIER|PRKG1|ENSSSCG00000010429|gene_variant|ENSSSCG00000010429|||n.…
Block4	98155530	0.871795	0	0.0178571	0.00909091	0.037234	0	0.0125	0.47619	0.270833	0.147727	0.5	0.327586	ANN=T|intron_variant|MODIFIER|ENSSSCE00000202977|GENE_ENSSSCE00000202977|transcript|transcript:ENSSSCT00000011414|protein_coding|3/17|c.548-145489G>A||||||,T|intron_variant|MODIFIER|ENSSSCE00000305733|GENE_ENSSSCE00000305733|transcript|transcript:ENSSSCT00000053831|protein_coding|3/17|c.593-145489G>A||||||,T|intragenic_variant|MODIFIER|PRKG1|ENSSSCG00000010429|gene_variant|ENSSSCG00000010429|||n.…
Block4	98155919	0.884615	0	0.0178571	0.00909091	0.0319149	0	0.0125	0.470238	0.270833	0.2	0.483333	0.3	ANN=T|intron_variant|MODIFIER|ENSSSCE00000202977|GENE_ENSSSCE00000202977|transcript|transcript:ENSSSCT00000011414|protein_coding|3/17|c.548-145878G>A||||||,T|intron_variant|MODIFIER|ENSSSCE00000305733|GENE_ENSSSCE00000305733|transcript|transcript:ENSSSCT00000053831|protein_coding|3/17|c.593-145878G>A||||||,T|intragenic_variant|MODIFIER|PRKG1|ENSSSCG00000010429|gene_variant|ENSSSCG00000010429|||n.…
Block4	98156013	0.884615	0	0	0	0	0	0	0	0.0208333	0.0555556	0.0333333	0	ANN=C|intron_variant|MODIFIER|ENSSSCE00000202977|GENE_ENSSSCE00000202977|transcript|transcript:ENSSSCT00000011414|protein_coding|3/17|c.548-145972A>G||||||,C|intron_variant|MODIFIER|ENSSSCE00000305733|GENE_ENSSSCE00000305733|transcript|transcript:ENSSSCT00000053831|protein_coding|3/17|c.593-145972A>G||||||,C|intragenic_variant|MODIFIER|PRKG1|ENSSSCG00000010429|gene_variant|ENSSSCG00000010429|||n.…
Block4	98156758	0.897436	0.636364	0.607143	0.472222	0.356383	0	0.0125	0.375	0.270833	0.111111	0.2	0.283333	ANN=A|intron_variant|MODIFIER|ENSSSCE00000202977|GENE_ENSSSCE00000202977|transcript|transcript:ENSSSCT00000011414|protein_coding|3/17|c.548-146717G>T||||||,A|intron_variant|MODIFIER|ENSSSCE00000305733|GENE_ENSSSCE00000305733|transcript|transcript:ENSSSCT00000053831|protein_coding|3/17|c.593-146717G>T||||||,A|intragenic_variant|MODIFIER|PRKG1|ENSSSCG00000010429|gene_variant|ENSSSCG00000010429|||n.…
Block4	98157134	0.88961	0.636364	0.607143	0.463636	0.356383	0	0.0125	0.369048	0.1875	0.2	0.25	0.25	ANN=A|intron_variant|MODIFIER|ENSSSCE00000202977|GENE_ENSSSCE00000202977|transcript|transcript:ENSSSCT00000011414|protein_coding|3/17|c.548-147093C>T||||||,A|intron_variant|MODIFIER|ENSSSCE00000305733|GENE_ENSSSCE00000305733|transcript|transcript:ENSSSCT00000053831|protein_coding|3/17|c.593-147093C>T||||||,A|intragenic_variant|MODIFIER|PRKG1|ENSSSCG00000010429|gene_variant|ENSSSCG00000010429|||n.…
Block4	98157823	0.875	0	0	0.00909091	0.00537634	0	0	0.0060241	0.0208333	0.139535	0.05	0	ANN=A|intron_variant|MODIFIER|ENSSSCE00000202977|GENE_ENSSSCE00000202977|transcript|transcript:ENSSSCT00000011414|protein_coding|3/17|c.548-147782G>T||||||,A|intron_variant|MODIFIER|ENSSSCE00000305733|GENE_ENSSSCE00000305733|transcript|transcript:ENSSSCT00000053831|protein_coding|3/17|c.593-147782G>T||||||,A|intragenic_variant|MODIFIER|PRKG1|ENSSSCG00000010429|gene_variant|ENSSSCG00000010429|||n.…
Block4	98157915	0.903846	0.636364	0.607143	0.509091	0.473404	0	0.0125	0.565476	0.270833	0.4	0.2	0.266667	ANN=C|intron_variant|MODIFIER|ENSSSCE00000202977|GENE_ENSSSCE00000202977|transcript|transcript:ENSSSCT00000011414|protein_coding|3/17|c.548-147874T>G||||||,C|intron_variant|MODIFIER|ENSSSCE00000305733|GENE_ENSSSCE00000305733|transcript|transcript:ENSSSCT00000053831|protein_coding|3/17|c.593-147874T>G||||||,C|intragenic_variant|MODIFIER|PRKG1|ENSSSCG00000010429|gene_variant|ENSSSCG00000010429|||n.…
Block4	98158293	0.903846	0	0	0.0555556	0.143617	0	0	0.179012	0.0208333	0.406977	0.133333	0.258621	ANN=T|intron_variant|MODIFIER|ENSSSCE00000202977|GENE_ENSSSCE00000202977|transcript|transcript:ENSSSCT00000011414|protein_coding|3/17|c.548-148252T>A||||||,T|intron_variant|MODIFIER|ENSSSCE00000305733|GENE_ENSSSCE00000305733|transcript|transcript:ENSSSCT00000053831|protein_coding|3/17|c.593-148252T>A||||||,T|intragenic_variant|MODIFIER|PRKG1|ENSSSCG00000010429|gene_variant|ENSSSCG00000010429|||n.…
Block4	98158533	0.897436	0	0	0.0740741	0.129032	0	0	0.190476	0.0208333	0.397727	0.166667	0.166667	ANN=T|intron_variant|MODIFIER|ENSSSCE00000202977|GENE_ENSSSCE00000202977|transcript|transcript:ENSSSCT00000011414|protein_coding|3/17|c.548-148492C>A||||||,T|intron_variant|MODIFIER|ENSSSCE00000305733|GENE_ENSSSCE00000305733|transcript|transcript:ENSSSCT00000053831|protein_coding|3/17|c.593-148492C>A||||||,T|intragenic_variant|MODIFIER|PRKG1|ENSSSCG00000010429|gene_variant|ENSSSCG00000010429|||n.…
Block4	98159014	0.884615	0	0	0	0	0	0	0	0.0208333	0.122222	0.0666667	0	ANN=C|intron_variant|MODIFIER|ENSSSCE00000202977|GENE_ENSSSCE00000202977|transcript|transcript:ENSSSCT00000011414|protein_coding|3/17|c.548-148973C>G||||||,C|intron_variant|MODIFIER|ENSSSCE00000305733|GENE_ENSSSCE00000305733|transcript|transcript:ENSSSCT00000053831|protein_coding|3/17|c.593-148973C>G||||||,C|intragenic_variant|MODIFIER|PRKG1|ENSSSCG00000010429|gene_variant|ENSSSCG00000010429|||n.…
Block4	98159772	0.903846	0	0.0185185	0.1	0.150538	0	0.0125	0.295181	0.208333	0.8	0.483333	0.533333	ANN=T|intron_variant|MODIFIER|ENSSSCE00000202977|GENE_ENSSSCE00000202977|transcript|transcript:ENSSSCT00000011414|protein_coding|3/17|c.548-149731G>A||||||,T|intron_variant|MODIFIER|ENSSSCE00000305733|GENE_ENSSSCE00000305733|transcript|transcript:ENSSSCT00000053831|protein_coding|3/17|c.593-149731G>A||||||,T|intragenic_variant|MODIFIER|PRKG1|ENSSSCG00000010429|gene_variant|ENSSSCG00000010429|||n.…
Block4	98159900	0.876623	0	0.0178571	0	0	0	0.0125	0.0833333	0.0833333	0.233333	0.166667	0.2	ANN=A|intron_variant|MODIFIER|ENSSSCE00000202977|GENE_ENSSSCE00000202977|transcript|transcript:ENSSSCT00000011414|protein_coding|3/17|c.548-149859C>T||||||,A|intron_variant|MODIFIER|ENSSSCE00000305733|GENE_ENSSSCE00000305733|transcript|transcript:ENSSSCT00000053831|protein_coding|3/17|c.593-149859C>T||||||,A|intragenic_variant|MODIFIER|PRKG1|ENSSSCG00000010429|gene_variant|ENSSSCG00000010429|||n.…
Block4	98163225	0.878205	0	0.0357143	0	0	0	0.0125	0.10119	0.0833333	0.211111	0.183333	0.166667	ANN=A|intron_variant|MODIFIER|ENSSSCE00000202977|GENE_ENSSSCE00000202977|transcript|transcript:ENSSSCT00000011414|protein_coding|3/17|c.548-153184C>T||||||,A|intron_variant|MODIFIER|ENSSSCE00000305733|GENE_ENSSSCE00000305733|transcript|transcript:ENSSSCT00000053831|protein_coding|3/17|c.593-153184C>T||||||,A|intragenic_variant|MODIFIER|PRKG1|ENSSSCG00000010429|gene_variant|ENSSSCG00000010429|||n.…
Block4	98163288	0.884615	0	0.0357143	0	0	0	0.0125	0.0892857	0.0833333	0.222222	0.166667	0.166667	ANN=A|intron_variant|MODIFIER|ENSSSCE00000202977|GENE_ENSSSCE00000202977|transcript|transcript:ENSSSCT00000011414|protein_coding|3/17|c.548-153247G>T||||||,A|intron_variant|MODIFIER|ENSSSCE00000305733|GENE_ENSSSCE00000305733|transcript|transcript:ENSSSCT00000053831|protein_coding|3/17|c.593-153247G>T||||||,A|intragenic_variant|MODIFIER|PRKG1|ENSSSCG00000010429|gene_variant|ENSSSCG00000010429|||n.…
Block4	98164252	0.876623	0	0.0178571	0	0	0	0.0125	0.0952381	0.0208333	0.188889	0.15	0.133333	ANN=G|intron_variant|MODIFIER|ENSSSCE00000202977|GENE_ENSSSCE00000202977|transcript|transcript:ENSSSCT00000011414|protein_coding|3/17|c.548-154211A>C||||||,G|intron_variant|MODIFIER|ENSSSCE00000305733|GENE_ENSSSCE00000305733|transcript|transcript:ENSSSCT00000053831|protein_coding|3/17|c.593-154211A>C||||||,G|intragenic_variant|MODIFIER|PRKG1|ENSSSCG00000010429|gene_variant|ENSSSCG00000010429|||n.…
Block4	98165905	0.863636	0	0.0357143	0	0	0	0.0125	0.0914634	0.0833333	0.222222	0.183333	0.116667	ANN=A|intron_variant|MODIFIER|ENSSSCE00000202977|GENE_ENSSSCE00000202977|transcript|transcript:ENSSSCT00000011414|protein_coding|3/17|c.548-155864C>T||||||,A|intron_variant|MODIFIER|ENSSSCE00000305733|GENE_ENSSSCE00000305733|transcript|transcript:ENSSSCT00000053831|protein_coding|3/17|c.593-155864C>T||||||,A|intragenic_variant|MODIFIER|PRKG1|ENSSSCG00000010429|gene_variant|ENSSSCG00000010429|||n.…
Block4	98167445	0.865385	0	0.037037	0	0	0	0.0125	0	0.0833333	0.222222	0.166667	0.0833333	ANN=T|intron_variant|MODIFIER|ENSSSCE00000202977|GENE_ENSSSCE00000202977|transcript|transcript:ENSSSCT00000011414|protein_coding|3/17|c.548-157404G>A||||||,T|intron_variant|MODIFIER|ENSSSCE00000305733|GENE_ENSSSCE00000305733|transcript|transcript:ENSSSCT00000053831|protein_coding|3/17|c.593-157404G>A||||||,T|intragenic_variant|MODIFIER|PRKG1|ENSSSCG00000010429|gene_variant|ENSSSCG00000010429|||n.…
Block4	98167662	0.878205	0	0.0185185	0	0	0	0.0125	0.0903614	0.0833333	0.244444	0.133333	0.233333	ANN=G|intron_variant|MODIFIER|ENSSSCE00000202977|GENE_ENSSSCE00000202977|transcript|transcript:ENSSSCT00000011414|protein_coding|3/17|c.548-157621T>C||||||,G|intron_variant|MODIFIER|ENSSSCE00000305733|GENE_ENSSSCE00000305733|transcript|transcript:ENSSSCT00000053831|protein_coding|3/17|c.593-157621T>C||||||,G|intragenic_variant|MODIFIER|PRKG1|ENSSSCG00000010429|gene_variant|ENSSSCG00000010429|||n.…
Block4	98167698	0.878205	0	0.0357143	0	0	0	0.0125	0	0.0833333	0.222222	0.133333	0.1	ANN=G|intron_variant|MODIFIER|ENSSSCE00000202977|GENE_ENSSSCE00000202977|transcript|transcript:ENSSSCT00000011414|protein_coding|3/17|c.548-157657T>C||||||,G|intron_variant|MODIFIER|ENSSSCE00000305733|GENE_ENSSSCE00000305733|transcript|transcript:ENSSSCT00000053831|protein_coding|3/17|c.593-157657T>C||||||,G|intragenic_variant|MODIFIER|PRKG1|ENSSSCG00000010429|gene_variant|ENSSSCG00000010429|||n.…
Block4	98168645	0.884615	0	0.0535714	0	0	0	0.0125	0.00617284	0.0833333	0.244444	0.116667	0.2	ANN=G|intron_variant|MODIFIER|ENSSSCE00000202977|GENE_ENSSSCE00000202977|transcript|transcript:ENSSSCT00000011414|protein_coding|3/17|c.548-158604A>C||||||,G|intron_variant|MODIFIER|ENSSSCE00000305733|GENE_ENSSSCE00000305733|transcript|transcript:ENSSSCT00000053831|protein_coding|3/17|c.593-158604A>C||||||,G|intragenic_variant|MODIFIER|PRKG1|ENSSSCG00000010429|gene_variant|ENSSSCG00000010429|||n.…
Block4	98168724	0.878205	0	0	0	0	0	0	0	0.0208333	0.122222	0.05	0.0666667	ANN=C|intron_variant|MODIFIER|ENSSSCE00000202977|GENE_ENSSSCE00000202977|transcript|transcript:ENSSSCT00000011414|protein_coding|3/17|c.548-158683A>G||||||,C|intron_variant|MODIFIER|ENSSSCE00000305733|GENE_ENSSSCE00000305733|transcript|transcript:ENSSSCT00000053831|protein_coding|3/17|c.593-158683A>G||||||,C|intragenic_variant|MODIFIER|PRKG1|ENSSSCG00000010429|gene_variant|ENSSSCG00000010429|||n.…
Block4	98169006	0.876623	0	0	0	0	0	0	0	0.0208333	0.133333	0.05	0.0666667	ANN=G|intron_variant|MODIFIER|ENSSSCE00000202977|GENE_ENSSSCE00000202977|transcript|transcript:ENSSSCT00000011414|protein_coding|3/17|c.547+158539A>C||||||,G|intron_variant|MODIFIER|ENSSSCE00000305733|GENE_ENSSSCE00000305733|transcript|transcript:ENSSSCT00000053831|protein_coding|3/17|c.592+158539A>C||||||,G|intragenic_variant|MODIFIER|PRKG1|ENSSSCG00000010429|gene_variant|ENSSSCG00000010429|||n.…
Block4	98169224	0.878205	0	0.0357143	0	0	0	0.0125	0.0952381	0.0833333	0.255556	0.133333	0.316667	ANN=A|intron_variant|MODIFIER|ENSSSCE00000202977|GENE_ENSSSCE00000202977|transcript|transcript:ENSSSCT00000011414|protein_coding|3/17|c.547+158321C>T||||||,A|intron_variant|MODIFIER|ENSSSCE00000305733|GENE_ENSSSCE00000305733|transcript|transcript:ENSSSCT00000053831|protein_coding|3/17|c.592+158321C>T||||||,A|intragenic_variant|MODIFIER|PRKG1|ENSSSCG00000010429|gene_variant|ENSSSCG00000010429|||n.…
Block4	98169758	0.884615	0	0.0357143	0.00943396	0	0	0.0125	0.0892857	0.0833333	0.266667	0.15	0.258621	ANN=A|intron_variant|MODIFIER|ENSSSCE00000202977|GENE_ENSSSCE00000202977|transcript|transcript:ENSSSCT00000011414|protein_coding|3/17|c.547+157787G>T||||||,A|intron_variant|MODIFIER|ENSSSCE00000305733|GENE_ENSSSCE00000305733|transcript|transcript:ENSSSCT00000053831|protein_coding|3/17|c.592+157787G>T||||||,A|intragenic_variant|MODIFIER|PRKG1|ENSSSCG00000010429|gene_variant|ENSSSCG00000010429|||n.…
Block4	98170356	0.878205	0	0	0	0	0	0	0.0060241	0.0208333	0.122222	0.05	0.0689655	ANN=C|intron_variant|MODIFIER|ENSSSCE00000202977|GENE_ENSSSCE00000202977|transcript|transcript:ENSSSCT00000011414|protein_coding|3/17|c.547+157189C>G||||||,C|intron_variant|MODIFIER|ENSSSCE00000305733|GENE_ENSSSCE00000305733|transcript|transcript:ENSSSCT00000053831|protein_coding|3/17|c.592+157189C>G||||||,C|intragenic_variant|MODIFIER|PRKG1|ENSSSCG00000010429|gene_variant|ENSSSCG00000010429|||n.…
Block4	98172029	0.897436	0.636364	0.648148	0.427273	0.324468	0	0.0125	0.409639	0.291667	0.133333	0.05	0.362069	ANN=A|intron_variant|MODIFIER|ENSSSCE00000202977|GENE_ENSSSCE00000202977|transcript|transcript:ENSSSCT00000011414|protein_coding|3/17|c.547+155516G>T||||||,A|intron_variant|MODIFIER|ENSSSCE00000305733|GENE_ENSSSCE00000305733|transcript|transcript:ENSSSCT00000053831|protein_coding|3/17|c.592+155516G>T||||||,A|intragenic_variant|MODIFIER|PRKG1|ENSSSCG00000010429|gene_variant|ENSSSCG00000010429|||n.…
Block4	98172970	0.903846	0.636364	0.642857	0.436364	0.345745	0	0.0125	0.410714	0.208333	0.133333	0.0833333	0.133333	ANN=G|intron_variant|MODIFIER|ENSSSCE00000202977|GENE_ENSSSCE00000202977|transcript|transcript:ENSSSCT00000011414|protein_coding|3/17|c.547+154575A>C||||||,G|intron_variant|MODIFIER|ENSSSCE00000305733|GENE_ENSSSCE00000305733|transcript|transcript:ENSSSCT00000053831|protein_coding|3/17|c.592+154575A>C||||||,G|intragenic_variant|MODIFIER|PRKG1|ENSSSCG00000010429|gene_variant|ENSSSCG00000010429|||n.…
Block4	98174152	0.891026	0	0.0535714	0	0	0	0	0	0.0208333	0.122222	0.05	0	ANN=T|intron_variant|MODIFIER|ENSSSCE00000202977|GENE_ENSSSCE00000202977|transcript|transcript:ENSSSCT00000011414|protein_coding|3/17|c.547+153393T>A||||||,T|intron_variant|MODIFIER|ENSSSCE00000305733|GENE_ENSSSCE00000305733|transcript|transcript:ENSSSCT00000053831|protein_coding|3/17|c.592+153393T>A||||||,T|intragenic_variant|MODIFIER|PRKG1|ENSSSCG00000010429|gene_variant|ENSSSCG00000010429|||n.…
Block4	98174224	0.884615	0	0.0535714	0	0	0	0	0	0.0208333	0.122222	0.05	0	ANN=A|intron_variant|MODIFIER|ENSSSCE00000202977|GENE_ENSSSCE00000202977|transcript|transcript:ENSSSCT00000011414|protein_coding|3/17|c.547+153321C>T||||||,A|intron_variant|MODIFIER|ENSSSCE00000305733|GENE_ENSSSCE00000305733|transcript|transcript:ENSSSCT00000053831|protein_coding|3/17|c.592+153321C>T||||||,A|intragenic_variant|MODIFIER|PRKG1|ENSSSCG00000010429|gene_variant|ENSSSCG00000010429|||n.…
Block4	98174328	0.865385	0	0	0	0	0	0	0	0.0208333	0.122222	0.05	0	ANN=G|intron_variant|MODIFIER|ENSSSCE00000202977|GENE_ENSSSCE00000202977|transcript|transcript:ENSSSCT00000011414|protein_coding|3/17|c.547+153217T>C||||||,G|intron_variant|MODIFIER|ENSSSCE00000305733|GENE_ENSSSCE00000305733|transcript|transcript:ENSSSCT00000053831|protein_coding|3/17|c.592+153217T>C||||||,G|intragenic_variant|MODIFIER|PRKG1|ENSSSCG00000010429|gene_variant|ENSSSCG00000010429|||n.…
Block4	98176777	0.871795	0	0	0	0	0	0	0	0.0208333	0.122222	0.05	0	ANN=A|intron_variant|MODIFIER|ENSSSCE00000202977|GENE_ENSSSCE00000202977|transcript|transcript:ENSSSCT00000011414|protein_coding|3/17|c.547+150768C>T||||||,A|intron_variant|MODIFIER|ENSSSCE00000305733|GENE_ENSSSCE00000305733|transcript|transcript:ENSSSCT00000053831|protein_coding|3/17|c.592+150768C>T||||||,A|intragenic_variant|MODIFIER|PRKG1|ENSSSCG00000010429|gene_variant|ENSSSCG00000010429|||n.…
Block4	98176829	0.884615	0	0	0.0727273	0.148936	0	0	0.208333	0.145833	0.644444	0.3	0.166667	ANN=A|intron_variant|MODIFIER|ENSSSCE00000202977|GENE_ENSSSCE00000202977|transcript|transcript:ENSSSCT00000011414|protein_coding|3/17|c.547+150716C>T||||||,A|intron_variant|MODIFIER|ENSSSCE00000305733|GENE_ENSSSCE00000305733|transcript|transcript:ENSSSCT00000053831|protein_coding|3/17|c.592+150716C>T||||||,A|intragenic_variant|MODIFIER|PRKG1|ENSSSCG00000010429|gene_variant|ENSSSCG00000010429|||n.…
Block4	98178239	0.876623	0.0227273	0	0	0.0159574	0	0.0125	0	0.0208333	0.122222	0.05	0	ANN=C|intron_variant|MODIFIER|ENSSSCE00000202977|GENE_ENSSSCE00000202977|transcript|transcript:ENSSSCT00000011414|protein_coding|3/17|c.547+149306A>G||||||,C|intron_variant|MODIFIER|ENSSSCE00000305733|GENE_ENSSSCE00000305733|transcript|transcript:ENSSSCT00000053831|protein_coding|3/17|c.592+149306A>G||||||,C|intragenic_variant|MODIFIER|PRKG1|ENSSSCG00000010429|gene_variant|ENSSSCG00000010429|||n.…
Block4	98179500	0.897436	0	0.0357143	0.0818182	0.148936	0	0	0.208333	0.145833	0.644444	0.283333	0.15	ANN=G|intron_variant|MODIFIER|ENSSSCE00000202977|GENE_ENSSSCE00000202977|transcript|transcript:ENSSSCT00000011414|protein_coding|3/17|c.547+148045G>C||||||,G|intron_variant|MODIFIER|ENSSSCE00000305733|GENE_ENSSSCE00000305733|transcript|transcript:ENSSSCT00000053831|protein_coding|3/17|c.592+148045G>C||||||,G|intragenic_variant|MODIFIER|PRKG1|ENSSSCG00000010429|gene_variant|ENSSSCG00000010429|||n.…
Block4	98179928	0.891026	0	0	0.0727273	0.148936	0	0.0125	0.589286	0.5625	0.866667	0.833333	0.766667	ANN=T|intron_variant|MODIFIER|ENSSSCE00000202977|GENE_ENSSSCE00000202977|transcript|transcript:ENSSSCT00000011414|protein_coding|3/17|c.547+147617G>A||||||,T|intron_variant|MODIFIER|ENSSSCE00000305733|GENE_ENSSSCE00000305733|transcript|transcript:ENSSSCT00000053831|protein_coding|3/17|c.592+147617G>A||||||,T|intragenic_variant|MODIFIER|PRKG1|ENSSSCG00000010429|gene_variant|ENSSSCG00000010429|||n.…
Block4	98180297	0.884615	0	0	0.0636364	0.138298	0	0	0.301205	0.208333	0.636364	0.3	0.283333	ANN=G|intron_variant|MODIFIER|ENSSSCE00000202977|GENE_ENSSSCE00000202977|transcript|transcript:ENSSSCT00000011414|protein_coding|3/17|c.547+147248A>C||||||,G|intron_variant|MODIFIER|ENSSSCE00000305733|GENE_ENSSSCE00000305733|transcript|transcript:ENSSSCT00000053831|protein_coding|3/17|c.592+147248A>C||||||,G|intragenic_variant|MODIFIER|PRKG1|ENSSSCG00000010429|gene_variant|ENSSSCG00000010429|||n.…
Block4	98181270	0.891026	0	0.0357143	0.0818182	0.143617	0	0	0.301205	0.208333	0.622222	0.3	0.266667	ANN=C|intron_variant|MODIFIER|ENSSSCE00000202977|GENE_ENSSSCE00000202977|transcript|transcript:ENSSSCT00000011414|protein_coding|3/17|c.547+146275A>G||||||,C|intron_variant|MODIFIER|ENSSSCE00000305733|GENE_ENSSSCE00000305733|transcript|transcript:ENSSSCT00000053831|protein_coding|3/17|c.592+146275A>G||||||,C|intragenic_variant|MODIFIER|PRKG1|ENSSSCG00000010429|gene_variant|ENSSSCG00000010429|||n.…
Block4	98181742	0.897436	0	0	0.0818182	0.143617	0	0	0.309524	0.208333	0.659091	0.3	0.3	ANN=C|intron_variant|MODIFIER|ENSSSCE00000202977|GENE_ENSSSCE00000202977|transcript|transcript:ENSSSCT00000011414|protein_coding|3/17|c.547+145803A>G||||||,C|intron_variant|MODIFIER|ENSSSCE00000305733|GENE_ENSSSCE00000305733|transcript|transcript:ENSSSCT00000053831|protein_coding|3/17|c.592+145803A>G||||||,C|intragenic_variant|MODIFIER|PRKG1|ENSSSCG00000010429|gene_variant|ENSSSCG00000010429|||n.…
Block4	98181750	0.896104	0	0.0357143	0.0818182	0.148936	0	0	0.303571	0.208333	0.636364	0.3	0.3	ANN=G|intron_variant|MODIFIER|ENSSSCE00000202977|GENE_ENSSSCE00000202977|transcript|transcript:ENSSSCT00000011414|protein_coding|3/17|c.547+145795T>C||||||,G|intron_variant|MODIFIER|ENSSSCE00000305733|GENE_ENSSSCE00000305733|transcript|transcript:ENSSSCT00000053831|protein_coding|3/17|c.592+145795T>C||||||,G|intragenic_variant|MODIFIER|PRKG1|ENSSSCG00000010429|gene_variant|ENSSSCG00000010429|||n.…
Block4	98181940	0.897436	0	0.0357143	0.0727273	0.148936	0	0	0.283133	0.208333	0.659091	0.283333	0.293103	ANN=A|intron_variant|MODIFIER|ENSSSCE00000202977|GENE_ENSSSCE00000202977|transcript|transcript:ENSSSCT00000011414|protein_coding|3/17|c.547+145605A>T||||||,A|intron_variant|MODIFIER|ENSSSCE00000305733|GENE_ENSSSCE00000305733|transcript|transcript:ENSSSCT00000053831|protein_coding|3/17|c.592+145605A>T||||||,A|intragenic_variant|MODIFIER|PRKG1|ENSSSCG00000010429|gene_variant|ENSSSCG00000010429|||n.…
Block4	98182128	0.897436	0.0227273	0.0357143	0.0727273	0.148936	0	0	0.297619	0.208333	0.633333	0.3	0.283333	ANN=C|intron_variant|MODIFIER|ENSSSCE00000202977|GENE_ENSSSCE00000202977|transcript|transcript:ENSSSCT00000011414|protein_coding|3/17|c.547+145417A>G||||||,C|intron_variant|MODIFIER|ENSSSCE00000305733|GENE_ENSSSCE00000305733|transcript|transcript:ENSSSCT00000053831|protein_coding|3/17|c.592+145417A>G||||||,C|intragenic_variant|MODIFIER|PRKG1|ENSSSCG00000010429|gene_variant|ENSSSCG00000010429|||n.…
Block4	98182325	0.897436	0	0.0357143	0.0727273	0.148936	0	0	0.313253	0.208333	0.677778	0.3	0.3	ANN=G|intron_variant|MODIFIER|ENSSSCE00000202977|GENE_ENSSSCE00000202977|transcript|transcript:ENSSSCT00000011414|protein_coding|3/17|c.547+145220T>C||||||,G|intron_variant|MODIFIER|ENSSSCE00000305733|GENE_ENSSSCE00000305733|transcript|transcript:ENSSSCT00000053831|protein_coding|3/17|c.592+145220T>C||||||,G|intragenic_variant|MODIFIER|PRKG1|ENSSSCG00000010429|gene_variant|ENSSSCG00000010429|||n.…
Block4	98182482	0.903846	0	0	0.0727273	0.143617	0	0	0.297619	0.208333	0.655556	0.283333	0.3	ANN=C|intron_variant|MODIFIER|ENSSSCE00000202977|GENE_ENSSSCE00000202977|transcript|transcript:ENSSSCT00000011414|protein_coding|3/17|c.547+145063A>G||||||,C|intron_variant|MODIFIER|ENSSSCE00000305733|GENE_ENSSSCE00000305733|transcript|transcript:ENSSSCT00000053831|protein_coding|3/17|c.592+145063A>G||||||,C|intragenic_variant|MODIFIER|PRKG1|ENSSSCG00000010429|gene_variant|ENSSSCG00000010429|||n.…
Block4	98182633	0.910256	0.0714286	0.111111	0.127451	0.182927	0	0	0.635593	0.382353	0.875	0.565217	0.5	ANN=C|intron_variant|MODIFIER|ENSSSCE00000202977|GENE_ENSSSCE00000202977|transcript|transcript:ENSSSCT00000011414|protein_coding|3/17|c.547+144912A>G||||||,C|intron_variant|MODIFIER|ENSSSCE00000305733|GENE_ENSSSCE00000305733|transcript|transcript:ENSSSCT00000053831|protein_coding|3/17|c.592+144912A>G||||||,C|intragenic_variant|MODIFIER|PRKG1|ENSSSCG00000010429|gene_variant|ENSSSCG00000010429|||n.…
Block4	98185382	0.884615	0	0	0.0363636	0.0106383	0	0	0	0.0416667	0.177778	0.166667	0.05	ANN=G|intron_variant|MODIFIER|ENSSSCE00000202977|GENE_ENSSSCE00000202977|transcript|transcript:ENSSSCT00000011414|protein_coding|3/17|c.547+142163T>C||||||,G|intron_variant|MODIFIER|ENSSSCE00000305733|GENE_ENSSSCE00000305733|transcript|transcript:ENSSSCT00000053831|protein_coding|3/17|c.592+142163T>C||||||,G|intragenic_variant|MODIFIER|PRKG1|ENSSSCG00000010429|gene_variant|ENSSSCG00000010429|||n.…
Block4	98186587	0.878205	0.25	0.339286	0.154545	0.145161	0	0.0125	0.27439	0.3125	0.3	0.266667	0.189655	ANN=A|intron_variant|MODIFIER|ENSSSCE00000202977|GENE_ENSSSCE00000202977|transcript|transcript:ENSSSCT00000011414|protein_coding|3/17|c.547+140958A>T||||||,A|intron_variant|MODIFIER|ENSSSCE00000305733|GENE_ENSSSCE00000305733|transcript|transcript:ENSSSCT00000053831|protein_coding|3/17|c.592+140958A>T||||||,A|intragenic_variant|MODIFIER|PRKG1|ENSSSCG00000010429|gene_variant|ENSSSCG00000010429|||n.…
Block4	98189487	0.878205	0	0	0.0377358	0.0106383	0	0	0	0.0416667	0.170455	0.15	0.0178571	ANN=A|intron_variant|MODIFIER|ENSSSCE00000202977|GENE_ENSSSCE00000202977|transcript|transcript:ENSSSCT00000011414|protein_coding|3/17|c.547+138058G>T||||||,A|intron_variant|MODIFIER|ENSSSCE00000305733|GENE_ENSSSCE00000305733|transcript|transcript:ENSSSCT00000053831|protein_coding|3/17|c.592+138058G>T||||||,A|intragenic_variant|MODIFIER|PRKG1|ENSSSCG00000010429|gene_variant|ENSSSCG00000010429|||n.…
Block4	98203516	0.891026	0	0	0.0363636	0.0106383	0	0	0	0.0208333	0.170455	0.05	0	ANN=C|intron_variant|MODIFIER|ENSSSCE00000202977|GENE_ENSSSCE00000202977|transcript|transcript:ENSSSCT00000011414|protein_coding|3/17|c.547+124029A>G||||||,C|intron_variant|MODIFIER|ENSSSCE00000305733|GENE_ENSSSCE00000305733|transcript|transcript:ENSSSCT00000053831|protein_coding|3/17|c.592+124029A>G||||||,C|intragenic_variant|MODIFIER|PRKG1|ENSSSCG00000010429|gene_variant|ENSSSCG00000010429|||n.…
Block4	98204371	0.878205	0	0	0.0363636	0.0106383	0	0	0	0.0208333	0.244444	0.0666667	0	ANN=A|intron_variant|MODIFIER|ENSSSCE00000202977|GENE_ENSSSCE00000202977|transcript|transcript:ENSSSCT00000011414|protein_coding|3/17|c.547+123174A>T||||||,A|intron_variant|MODIFIER|ENSSSCE00000305733|GENE_ENSSSCE00000305733|transcript|transcript:ENSSSCT00000053831|protein_coding|3/17|c.592+123174A>T||||||,A|intragenic_variant|MODIFIER|PRKG1|ENSSSCG00000010429|gene_variant|ENSSSCG00000010429|||n.…
Block4	98206420	0.871795	0	0	0.0363636	0.0159574	0	0	0	0.0208333	0.266667	0.0666667	0	ANN=T|intron_variant|MODIFIER|ENSSSCE00000202977|GENE_ENSSSCE00000202977|transcript|transcript:ENSSSCT00000011414|protein_coding|3/17|c.547+121125G>A||||||,T|intron_variant|MODIFIER|ENSSSCE00000305733|GENE_ENSSSCE00000305733|transcript|transcript:ENSSSCT00000053831|protein_coding|3/17|c.592+121125G>A||||||,T|intragenic_variant|MODIFIER|PRKG1|ENSSSCG00000010429|gene_variant|ENSSSCG00000010429|||n.…
Block4	98209356	0.871795	0	0	0.0363636	0.0106383	0	0.0125	0.0357143	0.25	0.375	0.566667	0.233333	ANN=G|intron_variant|MODIFIER|ENSSSCE00000202977|GENE_ENSSSCE00000202977|transcript|transcript:ENSSSCT00000011414|protein_coding|3/17|c.547+118189G>C||||||,G|intron_variant|MODIFIER|ENSSSCE00000305733|GENE_ENSSSCE00000305733|transcript|transcript:ENSSSCT00000053831|protein_coding|3/17|c.592+118189G>C||||||,G|intragenic_variant|MODIFIER|PRKG1|ENSSSCG00000010429|gene_variant|ENSSSCG00000010429|||n.…
Block4	98209457	0.878205	0	0	0.0363636	0.0106383	0	0.0125	0	0.0208333	0.377778	0.0666667	0	ANN=C|intron_variant|MODIFIER|ENSSSCE00000202977|GENE_ENSSSCE00000202977|transcript|transcript:ENSSSCT00000011414|protein_coding|3/17|c.547+118088T>G||||||,C|intron_variant|MODIFIER|ENSSSCE00000305733|GENE_ENSSSCE00000305733|transcript|transcript:ENSSSCT00000053831|protein_coding|3/17|c.592+118088T>G||||||,C|intragenic_variant|MODIFIER|PRKG1|ENSSSCG00000010429|gene_variant|ENSSSCG00000010429|||n.…
Block4	98212391	0.897436	0.636364	0.625	0.454545	0.351064	0	0.0125	0.72561	0.833333	0.666667	0.8	0.933333	ANN=G|intron_variant|MODIFIER|ENSSSCE00000202977|GENE_ENSSSCE00000202977|transcript|transcript:ENSSSCT00000011414|protein_coding|3/17|c.547+115154A>C||||||,G|intron_variant|MODIFIER|ENSSSCE00000305733|GENE_ENSSSCE00000305733|transcript|transcript:ENSSSCT00000053831|protein_coding|3/17|c.592+115154A>C||||||,G|intragenic_variant|MODIFIER|PRKG1|ENSSSCG00000010429|gene_variant|ENSSSCG00000010429|||n.…
Block4	98212845	0.92	0.65	0.571429	0.481132	0.320652	0	0.0125	0.620482	0.604167	0.566667	0.172414	0.55	ANN=T|intron_variant|MODIFIER|ENSSSCE00000202977|GENE_ENSSSCE00000202977|transcript|transcript:ENSSSCT00000011414|protein_coding|3/17|c.547+114700C>A||||||,T|intron_variant|MODIFIER|ENSSSCE00000305733|GENE_ENSSSCE00000305733|transcript|transcript:ENSSSCT00000053831|protein_coding|3/17|c.592+114700C>A||||||,T|intragenic_variant|MODIFIER|PRKG1|ENSSSCG00000010429|gene_variant|ENSSSCG00000010429|||n.…
Block4	98213791	0.903846	0.636364	0.607143	0.463636	0.32967	0	0.0125	0	0.0416667	0.555556	0.0833333	0.0172414	ANN=G|intron_variant|MODIFIER|ENSSSCE00000202977|GENE_ENSSSCE00000202977|transcript|transcript:ENSSSCT00000011414|protein_coding|3/17|c.547+113754A>C||||||,G|intron_variant|MODIFIER|ENSSSCE00000305733|GENE_ENSSSCE00000305733|transcript|transcript:ENSSSCT00000053831|protein_coding|3/17|c.592+113754A>C||||||,G|intragenic_variant|MODIFIER|PRKG1|ENSSSCG00000010429|gene_variant|ENSSSCG00000010429|||n.…
Block4	98214424	0.878205	0	0	0.0363636	0.0159574	0	0	0	0.0208333	0.244444	0.0666667	0	ANN=T|intron_variant|MODIFIER|ENSSSCE00000202977|GENE_ENSSSCE00000202977|transcript|transcript:ENSSSCT00000011414|protein_coding|3/17|c.547+113121G>A||||||,T|intron_variant|MODIFIER|ENSSSCE00000305733|GENE_ENSSSCE00000305733|transcript|transcript:ENSSSCT00000053831|protein_coding|3/17|c.592+113121G>A||||||,T|intragenic_variant|MODIFIER|PRKG1|ENSSSCG00000010429|gene_variant|ENSSSCG00000010429|||n.…
Block4	98214581	0.884615	0	0	0.037037	0.016129	0	0.0125	0.708333	0.604167	0.466667	0.333333	0.571429	ANN=T|intron_variant|MODIFIER|ENSSSCE00000202977|GENE_ENSSSCE00000202977|transcript|transcript:ENSSSCT00000011414|protein_coding|3/17|c.547+112964G>A||||||,T|intron_variant|MODIFIER|ENSSSCE00000305733|GENE_ENSSSCE00000305733|transcript|transcript:ENSSSCT00000053831|protein_coding|3/17|c.592+112964G>A||||||,T|intragenic_variant|MODIFIER|PRKG1|ENSSSCG00000010429|gene_variant|ENSSSCG00000010429|||n.…
Block4	98215379	0.878205	0	0	0.0363636	0.016129	0	0.0125	0.707317	0.604167	0.477778	0.333333	0.55	ANN=G|intron_variant|MODIFIER|ENSSSCE00000202977|GENE_ENSSSCE00000202977|transcript|transcript:ENSSSCT00000011414|protein_coding|3/17|c.547+112166T>C||||||,G|intron_variant|MODIFIER|ENSSSCE00000305733|GENE_ENSSSCE00000305733|transcript|transcript:ENSSSCT00000053831|protein_coding|3/17|c.592+112166T>C||||||,G|intragenic_variant|MODIFIER|PRKG1|ENSSSCG00000010429|gene_variant|ENSSSCG00000010429|||n.…
Block4	98215870	0.871795	0.0227273	0	0.0363636	0.010989	0	0.0125	0.696429	0.604167	0.444444	0.333333	0.533333	ANN=T|intron_variant|MODIFIER|ENSSSCE00000202977|GENE_ENSSSCE00000202977|transcript|transcript:ENSSSCT00000011414|protein_coding|3/17|c.547+111675G>A||||||,T|intron_variant|MODIFIER|ENSSSCE00000305733|GENE_ENSSSCE00000305733|transcript|transcript:ENSSSCT00000053831|protein_coding|3/17|c.592+111675G>A||||||,T|intragenic_variant|MODIFIER|PRKG1|ENSSSCG00000010429|gene_variant|ENSSSCG00000010429|||n.…
Block4	98215924	0.884615	0	0	0.0363636	0.0111111	0	0	0.609756	0.583333	0.3	0.166667	0.5	ANN=A|intron_variant|MODIFIER|ENSSSCE00000202977|GENE_ENSSSCE00000202977|transcript|transcript:ENSSSCT00000011414|protein_coding|3/17|c.547+111621G>T||||||,A|intron_variant|MODIFIER|ENSSSCE00000305733|GENE_ENSSSCE00000305733|transcript|transcript:ENSSSCT00000053831|protein_coding|3/17|c.592+111621G>T||||||,A|intragenic_variant|MODIFIER|PRKG1|ENSSSCG00000010429|gene_variant|ENSSSCG00000010429|||n.…
Block4	98216919	0.878205	0	0	0.0363636	0.0159574	0	0.0125	0.597561	0.604167	0.677778	0.25	0.55	ANN=A|intron_variant|MODIFIER|ENSSSCE00000202977|GENE_ENSSSCE00000202977|transcript|transcript:ENSSSCT00000011414|protein_coding|3/17|c.547+110626G>T||||||,A|intron_variant|MODIFIER|ENSSSCE00000305733|GENE_ENSSSCE00000305733|transcript|transcript:ENSSSCT00000053831|protein_coding|3/17|c.592+110626G>T||||||,A|intragenic_variant|MODIFIER|PRKG1|ENSSSCG00000010429|gene_variant|ENSSSCG00000010429|||n.…
Block4	98217000	0.876623	0	0	0.0363636	0.0106383	0	0	0.609756	0.583333	0.288889	0.133333	0.483333	ANN=G|intron_variant|MODIFIER|ENSSSCE00000202977|GENE_ENSSSCE00000202977|transcript|transcript:ENSSSCT00000011414|protein_coding|3/17|c.547+110545T>C||||||,G|intron_variant|MODIFIER|ENSSSCE00000305733|GENE_ENSSSCE00000305733|transcript|transcript:ENSSSCT00000053831|protein_coding|3/17|c.592+110545T>C||||||,G|intragenic_variant|MODIFIER|PRKG1|ENSSSCG00000010429|gene_variant|ENSSSCG00000010429|||n.…
Block4	98217076	0.891026	0	0	0.0363636	0.00537634	0	0	0.609756	0.583333	0.3	0.166667	0.5	ANN=T|intron_variant|MODIFIER|ENSSSCE00000202977|GENE_ENSSSCE00000202977|transcript|transcript:ENSSSCT00000011414|protein_coding|3/17|c.547+110469G>A||||||,T|intron_variant|MODIFIER|ENSSSCE00000305733|GENE_ENSSSCE00000305733|transcript|transcript:ENSSSCT00000053831|protein_coding|3/17|c.592+110469G>A||||||,T|intragenic_variant|MODIFIER|PRKG1|ENSSSCG00000010429|gene_variant|ENSSSCG00000010429|||n.…
Block4	98217087	0.891026	0	0	0.0363636	0.00537634	0	0.0125	0.731707	0.8125	0.8	0.766667	0.883333	ANN=T|intron_variant|MODIFIER|ENSSSCE00000202977|GENE_ENSSSCE00000202977|transcript|transcript:ENSSSCT00000011414|protein_coding|3/17|c.547+110458G>A||||||,T|intron_variant|MODIFIER|ENSSSCE00000305733|GENE_ENSSSCE00000305733|transcript|transcript:ENSSSCT00000053831|protein_coding|3/17|c.592+110458G>A||||||,T|intragenic_variant|MODIFIER|PRKG1|ENSSSCG00000010429|gene_variant|ENSSSCG00000010429|||n.…
Block4	98217117	0.891026	0	0	0.0363636	0.00537634	0	0	0	0.0208333	0.166667	0.0666667	0	ANN=T|intron_variant|MODIFIER|ENSSSCE00000202977|GENE_ENSSSCE00000202977|transcript|transcript:ENSSSCT00000011414|protein_coding|3/17|c.547+110428G>A||||||,T|intron_variant|MODIFIER|ENSSSCE00000305733|GENE_ENSSSCE00000305733|transcript|transcript:ENSSSCT00000053831|protein_coding|3/17|c.592+110428G>A||||||,T|intragenic_variant|MODIFIER|PRKG1|ENSSSCG00000010429|gene_variant|ENSSSCG00000010429|||n.…
Block4	98217517	0.883117	0	0	0.0363636	0.010989	0	0.0125	0.707317	0.604167	0.455556	0.283333	0.516667	ANN=A|intron_variant|MODIFIER|ENSSSCE00000202977|GENE_ENSSSCE00000202977|transcript|transcript:ENSSSCT00000011414|protein_coding|3/17|c.547+110028C>T||||||,A|intron_variant|MODIFIER|ENSSSCE00000305733|GENE_ENSSSCE00000305733|transcript|transcript:ENSSSCT00000053831|protein_coding|3/17|c.592+110028C>T||||||,A|intragenic_variant|MODIFIER|PRKG1|ENSSSCG00000010429|gene_variant|ENSSSCG00000010429|||n.…
Block4	98217566	0.883117	0	0	0.0363636	0.0107527	0	0	0	0.0208333	0.166667	0.0666667	0	ANN=T|intron_variant|MODIFIER|ENSSSCE00000202977|GENE_ENSSSCE00000202977|transcript|transcript:ENSSSCT00000011414|protein_coding|3/17|c.547+109979G>A||||||,T|intron_variant|MODIFIER|ENSSSCE00000305733|GENE_ENSSSCE00000305733|transcript|transcript:ENSSSCT00000053831|protein_coding|3/17|c.592+109979G>A||||||,T|intragenic_variant|MODIFIER|PRKG1|ENSSSCG00000010429|gene_variant|ENSSSCG00000010429|||n.…
Block4	98217606	0.88961	0	0	0.0363636	0.0106383	0	0	0.614458	0.583333	0.227273	0.183333	0.516667	ANN=T|intron_variant|MODIFIER|ENSSSCE00000202977|GENE_ENSSSCE00000202977|transcript|transcript:ENSSSCT00000011414|protein_coding|3/17|c.547+109939G>A||||||,T|intron_variant|MODIFIER|ENSSSCE00000305733|GENE_ENSSSCE00000305733|transcript|transcript:ENSSSCT00000053831|protein_coding|3/17|c.592+109939G>A||||||,T|intragenic_variant|MODIFIER|PRKG1|ENSSSCG00000010429|gene_variant|ENSSSCG00000010429|||n.…
Block4	98217654	0.871795	0	0	0.0363636	0.00531915	0	0.0125	0.620482	0.604167	0.431818	0.233333	0.517241	ANN=A|intron_variant|MODIFIER|ENSSSCE00000202977|GENE_ENSSSCE00000202977|transcript|transcript:ENSSSCT00000011414|protein_coding|3/17|c.547+109891C>T||||||,A|intron_variant|MODIFIER|ENSSSCE00000305733|GENE_ENSSSCE00000305733|transcript|transcript:ENSSSCT00000053831|protein_coding|3/17|c.592+109891C>T||||||,A|intragenic_variant|MODIFIER|PRKG1|ENSSSCG00000010429|gene_variant|ENSSSCG00000010429|||n.…
Block4	98217716	0.878205	0	0	0.0363636	0.00537634	0	0	0.614458	0.583333	0.211111	0.15	0.5	ANN=G|intron_variant|MODIFIER|ENSSSCE00000202977|GENE_ENSSSCE00000202977|transcript|transcript:ENSSSCT00000011414|protein_coding|3/17|c.547+109829T>C||||||,G|intron_variant|MODIFIER|ENSSSCE00000305733|GENE_ENSSSCE00000305733|transcript|transcript:ENSSSCT00000053831|protein_coding|3/17|c.592+109829T>C||||||,G|intragenic_variant|MODIFIER|PRKG1|ENSSSCG00000010429|gene_variant|ENSSSCG00000010429|||n.…
Block4	98220456	0.871795	0	0	0.0363636	0.0106383	0	0	0	0.0208333	0.454545	0.0666667	0.05	ANN=G|intron_variant|MODIFIER|ENSSSCE00000202977|GENE_ENSSSCE00000202977|transcript|transcript:ENSSSCT00000011414|protein_coding|3/17|c.547+107089G>C||||||,G|intron_variant|MODIFIER|ENSSSCE00000305733|GENE_ENSSSCE00000305733|transcript|transcript:ENSSSCT00000053831|protein_coding|3/17|c.592+107089G>C||||||,G|intragenic_variant|MODIFIER|PRKG1|ENSSSCG00000010429|gene_variant|ENSSSCG00000010429|||n.…
Block4	98220519	0.884615	0.0227273	0	0.0363636	0.0159574	0	0.0125	0	0.0416667	0.5	0.2	0.1	ANN=A|intron_variant|MODIFIER|ENSSSCE00000202977|GENE_ENSSSCE00000202977|transcript|transcript:ENSSSCT00000011414|protein_coding|3/17|c.547+107026C>T||||||,A|intron_variant|MODIFIER|ENSSSCE00000305733|GENE_ENSSSCE00000305733|transcript|transcript:ENSSSCT00000053831|protein_coding|3/17|c.592+107026C>T||||||,A|intragenic_variant|MODIFIER|PRKG1|ENSSSCG00000010429|gene_variant|ENSSSCG00000010429|||n.…
Block4	98220645	0.933824	0.738095	0.740741	0.537736	0.469136	0	0	0.00657895	0.104167	0.555556	0.384615	0.142857	ANN=A|intron_variant|MODIFIER|ENSSSCE00000202977|GENE_ENSSSCE00000202977|transcript|transcript:ENSSSCT00000011414|protein_coding|3/17|c.547+106900C>T||||||,A|intron_variant|MODIFIER|ENSSSCE00000305733|GENE_ENSSSCE00000305733|transcript|transcript:ENSSSCT00000053831|protein_coding|3/17|c.592+106900C>T||||||,A|intragenic_variant|MODIFIER|PRKG1|ENSSSCG00000010429|gene_variant|ENSSSCG00000010429|||n.…
Block4	98220748	0.87013	0	0	0.037037	0.0107527	0	0	0	0.0208333	0.455556	0.1	0.05	ANN=T|intron_variant|MODIFIER|ENSSSCE00000202977|GENE_ENSSSCE00000202977|transcript|transcript:ENSSSCT00000011414|protein_coding|3/17|c.547+106797C>A||||||,T|intron_variant|MODIFIER|ENSSSCE00000305733|GENE_ENSSSCE00000305733|transcript|transcript:ENSSSCT00000053831|protein_coding|3/17|c.592+106797C>A||||||,T|intragenic_variant|MODIFIER|PRKG1|ENSSSCG00000010429|gene_variant|ENSSSCG00000010429|||n.…
Block4	98220931	0.878205	0	0	0.0272727	0.0106383	0	0	0	0.0208333	0.455556	0.0862069	0.05	ANN=G|intron_variant|MODIFIER|ENSSSCE00000202977|GENE_ENSSSCE00000202977|transcript|transcript:ENSSSCT00000011414|protein_coding|3/17|c.547+106614T>C||||||,G|intron_variant|MODIFIER|ENSSSCE00000305733|GENE_ENSSSCE00000305733|transcript|transcript:ENSSSCT00000053831|protein_coding|3/17|c.592+106614T>C||||||,G|intragenic_variant|MODIFIER|PRKG1|ENSSSCG00000010429|gene_variant|ENSSSCG00000010429|||n.…
Block4	98220950	0.897436	0.636364	0.607143	0.454545	0.335106	0	0.0125	0	0.0625	0.433333	0.216667	0.0666667	ANN=T|intron_variant|MODIFIER|ENSSSCE00000202977|GENE_ENSSSCE00000202977|transcript|transcript:ENSSSCT00000011414|protein_coding|3/17|c.547+106595G>A||||||,T|intron_variant|MODIFIER|ENSSSCE00000305733|GENE_ENSSSCE00000305733|transcript|transcript:ENSSSCT00000053831|protein_coding|3/17|c.592+106595G>A||||||,T|intragenic_variant|MODIFIER|PRKG1|ENSSSCG00000010429|gene_variant|ENSSSCG00000010429|||n.…
Block4	98221222	0.897436	0.636364	0.607143	0.454545	0.345745	0	0.0125	0	0.0625	0.444444	0.216667	0.0666667	ANN=A|intron_variant|MODIFIER|ENSSSCE00000202977|GENE_ENSSSCE00000202977|transcript|transcript:ENSSSCT00000011414|protein_coding|3/17|c.547+106323C>T||||||,A|intron_variant|MODIFIER|ENSSSCE00000305733|GENE_ENSSSCE00000305733|transcript|transcript:ENSSSCT00000053831|protein_coding|3/17|c.592+106323C>T||||||,A|intragenic_variant|MODIFIER|PRKG1|ENSSSCG00000010429|gene_variant|ENSSSCG00000010429|||n.…
Block4	98221435	0.871795	0	0	0.0363636	0.0106383	0	0	0	0.0208333	0.444444	0.0666667	0.05	ANN=T|intron_variant|MODIFIER|ENSSSCE00000202977|GENE_ENSSSCE00000202977|transcript|transcript:ENSSSCT00000011414|protein_coding|3/17|c.547+106110C>A||||||,T|intron_variant|MODIFIER|ENSSSCE00000305733|GENE_ENSSSCE00000305733|transcript|transcript:ENSSSCT00000053831|protein_coding|3/17|c.592+106110C>A||||||,T|intragenic_variant|MODIFIER|PRKG1|ENSSSCG00000010429|gene_variant|ENSSSCG00000010429|||n.…
Block4	98221686	0.891026	0.636364	0.607143	0.463636	0.329787	0	0.0125	0	0.0625	0.466667	0.216667	0.0666667	ANN=A|intron_variant|MODIFIER|ENSSSCE00000202977|GENE_ENSSSCE00000202977|transcript|transcript:ENSSSCT00000011414|protein_coding|3/17|c.547+105859A>T||||||,A|intron_variant|MODIFIER|ENSSSCE00000305733|GENE_ENSSSCE00000305733|transcript|transcript:ENSSSCT00000053831|protein_coding|3/17|c.592+105859A>T||||||,A|intragenic_variant|MODIFIER|PRKG1|ENSSSCG00000010429|gene_variant|ENSSSCG00000010429|||n.…
Block4	98221726	0.871795	0	0	0.0363636	0.0106383	0	0	0	0.0208333	0.477778	0.0666667	0.05	ANN=C|intron_variant|MODIFIER|ENSSSCE00000202977|GENE_ENSSSCE00000202977|transcript|transcript:ENSSSCT00000011414|protein_coding|3/17|c.547+105819C>G||||||,C|intron_variant|MODIFIER|ENSSSCE00000305733|GENE_ENSSSCE00000305733|transcript|transcript:ENSSSCT00000053831|protein_coding|3/17|c.592+105819C>G||||||,C|intragenic_variant|MODIFIER|PRKG1|ENSSSCG00000010429|gene_variant|ENSSSCG00000010429|||n.…
Block4	98221906	0.897436	0.659091	0.625	0.463636	0.340426	0	0.0125	0	0.0625	0.431818	0.216667	0.05	ANN=G|intron_variant|MODIFIER|ENSSSCE00000202977|GENE_ENSSSCE00000202977|transcript|transcript:ENSSSCT00000011414|protein_coding|3/17|c.547+105639T>C||||||,G|intron_variant|MODIFIER|ENSSSCE00000305733|GENE_ENSSSCE00000305733|transcript|transcript:ENSSSCT00000053831|protein_coding|3/17|c.592+105639T>C||||||,G|intragenic_variant|MODIFIER|PRKG1|ENSSSCG00000010429|gene_variant|ENSSSCG00000010429|||n.…
Block4	98222431	0.902597	0.681818	0.607143	0.45283	0.335106	0	0.0125	0	0.0625	0.430233	0.224138	0.0714286	ANN=A|intron_variant|MODIFIER|ENSSSCE00000202977|GENE_ENSSSCE00000202977|transcript|transcript:ENSSSCT00000011414|protein_coding|3/17|c.547+105114A>T||||||,A|intron_variant|MODIFIER|ENSSSCE00000305733|GENE_ENSSSCE00000305733|transcript|transcript:ENSSSCT00000053831|protein_coding|3/17|c.592+105114A>T||||||,A|intragenic_variant|MODIFIER|PRKG1|ENSSSCG00000010429|gene_variant|ENSSSCG00000010429|||n.…
Block4	98222875	0.891026	0	0	0.0363636	0.0106383	0	0	0	0.0208333	0.433333	0.0833333	0.05	ANN=C|intron_variant|MODIFIER|ENSSSCE00000202977|GENE_ENSSSCE00000202977|transcript|transcript:ENSSSCT00000011414|protein_coding|3/17|c.547+104670A>G||||||,C|intron_variant|MODIFIER|ENSSSCE00000305733|GENE_ENSSSCE00000305733|transcript|transcript:ENSSSCT00000053831|protein_coding|3/17|c.592+104670A>G||||||,C|intragenic_variant|MODIFIER|PRKG1|ENSSSCG00000010429|gene_variant|ENSSSCG00000010429|||n.…
Block4	98223280	0.878205	0	0	0.037037	0.0106383	0	0	0	0.0208333	0.170455	0.05	0	ANN=G|intron_variant|MODIFIER|ENSSSCE00000202977|GENE_ENSSSCE00000202977|transcript|transcript:ENSSSCT00000011414|protein_coding|3/17|c.547+104265G>C||||||,G|intron_variant|MODIFIER|ENSSSCE00000305733|GENE_ENSSSCE00000305733|transcript|transcript:ENSSSCT00000053831|protein_coding|3/17|c.592+104265G>C||||||,G|intragenic_variant|MODIFIER|PRKG1|ENSSSCG00000010429|gene_variant|ENSSSCG00000010429|||n.…
Block4	98223598	0.878205	0	0	0.0454545	0.0159574	0	0.0125	0.00595238	0.0208333	0.6	0.0666667	0.05	ANN=G|intron_variant|MODIFIER|ENSSSCE00000202977|GENE_ENSSSCE00000202977|transcript|transcript:ENSSSCT00000011414|protein_coding|3/17|c.547+103947T>C||||||,G|intron_variant|MODIFIER|ENSSSCE00000305733|GENE_ENSSSCE00000305733|transcript|transcript:ENSSSCT00000053831|protein_coding|3/17|c.592+103947T>C||||||,G|intragenic_variant|MODIFIER|PRKG1|ENSSSCG00000010429|gene_variant|ENSSSCG00000010429|||n.…
Block4	98224566	0.884615	0	0	0.0454545	0.0159574	0	0	0	0.0208333	0.477778	0.1	0.0178571	ANN=G|intron_variant|MODIFIER|ENSSSCE00000202977|GENE_ENSSSCE00000202977|transcript|transcript:ENSSSCT00000011414|protein_coding|3/17|c.547+102979T>C||||||,G|intron_variant|MODIFIER|ENSSSCE00000305733|GENE_ENSSSCE00000305733|transcript|transcript:ENSSSCT00000053831|protein_coding|3/17|c.592+102979T>C||||||,G|intragenic_variant|MODIFIER|PRKG1|ENSSSCG00000010429|gene_variant|ENSSSCG00000010429|||n.…
Block4	98224938	0.871795	0	0	0.0363636	0.0106383	0	0	0	0.0208333	0.455556	0.0666667	0.0166667	ANN=A|intron_variant|MODIFIER|ENSSSCE00000202977|GENE_ENSSSCE00000202977|transcript|transcript:ENSSSCT00000011414|protein_coding|3/17|c.547+102607C>T||||||,A|intron_variant|MODIFIER|ENSSSCE00000305733|GENE_ENSSSCE00000305733|transcript|transcript:ENSSSCT00000053831|protein_coding|3/17|c.592+102607C>T||||||,A|intragenic_variant|MODIFIER|PRKG1|ENSSSCG00000010429|gene_variant|ENSSSCG00000010429|||n.…
Block4	98225195	0.878205	0	0.0185185	0.0363636	0.0212766	0	0.0125	0	0.0208333	0.166667	0.05	0	ANN=G|intron_variant|MODIFIER|ENSSSCE00000202977|GENE_ENSSSCE00000202977|transcript|transcript:ENSSSCT00000011414|protein_coding|3/17|c.547+102350T>C||||||,G|intron_variant|MODIFIER|ENSSSCE00000305733|GENE_ENSSSCE00000305733|transcript|transcript:ENSSSCT00000053831|protein_coding|3/17|c.592+102350T>C||||||,G|intragenic_variant|MODIFIER|PRKG1|ENSSSCG00000010429|gene_variant|ENSSSCG00000010429|||n.…
Block4	98225236	0.871795	0.0227273	0	0.037037	0.0106383	0	0.0125	0	0.0208333	0.6	0.0666667	0.0166667	ANN=G|intron_variant|MODIFIER|ENSSSCE00000202977|GENE_ENSSSCE00000202977|transcript|transcript:ENSSSCT00000011414|protein_coding|3/17|c.547+102309T>C||||||,G|intron_variant|MODIFIER|ENSSSCE00000305733|GENE_ENSSSCE00000305733|transcript|transcript:ENSSSCT00000053831|protein_coding|3/17|c.592+102309T>C||||||,G|intragenic_variant|MODIFIER|PRKG1|ENSSSCG00000010429|gene_variant|ENSSSCG00000010429|||n.…
Block4	98225765	0.884615	0	0	0.0363636	0.0107527	0	0.0125	0.00617284	0.0208333	0.6	0.0833333	0.0172414	ANN=T|intron_variant|MODIFIER|ENSSSCE00000202977|GENE_ENSSSCE00000202977|transcript|transcript:ENSSSCT00000011414|protein_coding|3/17|c.547+101780G>A||||||,T|intron_variant|MODIFIER|ENSSSCE00000305733|GENE_ENSSSCE00000305733|transcript|transcript:ENSSSCT00000053831|protein_coding|3/17|c.592+101780G>A||||||,T|intragenic_variant|MODIFIER|PRKG1|ENSSSCG00000010429|gene_variant|ENSSSCG00000010429|||n.…
Block4	98225878	0.878205	0	0	0.0363636	0.0107527	0.0384615	0.0125	0	0.0208333	0.611111	0.0666667	0.0166667	ANN=C|intron_variant|MODIFIER|ENSSSCE00000202977|GENE_ENSSSCE00000202977|transcript|transcript:ENSSSCT00000011414|protein_coding|3/17|c.547+101667T>G||||||,C|intron_variant|MODIFIER|ENSSSCE00000305733|GENE_ENSSSCE00000305733|transcript|transcript:ENSSSCT00000053831|protein_coding|3/17|c.592+101667T>G||||||,C|intragenic_variant|MODIFIER|PRKG1|ENSSSCG00000010429|gene_variant|ENSSSCG00000010429|||n.…
Block4	98225898	0.878205	0	0	0.0363636	0.0107527	0	0.0125	0	0.0208333	0.6	0.0666667	0.0166667	ANN=T|intron_variant|MODIFIER|ENSSSCE00000202977|GENE_ENSSSCE00000202977|transcript|transcript:ENSSSCT00000011414|protein_coding|3/17|c.547+101647C>A||||||,T|intron_variant|MODIFIER|ENSSSCE00000305733|GENE_ENSSSCE00000305733|transcript|transcript:ENSSSCT00000053831|protein_coding|3/17|c.592+101647C>A||||||,T|intragenic_variant|MODIFIER|PRKG1|ENSSSCG00000010429|gene_variant|ENSSSCG00000010429|||n.…
Block4	98226225	0.878205	0.0227273	0	0.037037	0.0106383	0	0.0125	0	0.0208333	0.322222	0.05	0	ANN=A|intron_variant|MODIFIER|ENSSSCE00000202977|GENE_ENSSSCE00000202977|transcript|transcript:ENSSSCT00000011414|protein_coding|3/17|c.547+101320C>T||||||,A|intron_variant|MODIFIER|ENSSSCE00000305733|GENE_ENSSSCE00000305733|transcript|transcript:ENSSSCT00000053831|protein_coding|3/17|c.592+101320C>T||||||,A|intragenic_variant|MODIFIER|PRKG1|ENSSSCG00000010429|gene_variant|ENSSSCG00000010429|||n.…
Block4	98226595	0.878205	0	0	0.0363636	0.0106383	0	0.0125	0.00595238	0.0208333	0.322222	0.0666667	0	ANN=G|intron_variant|MODIFIER|ENSSSCE00000202977|GENE_ENSSSCE00000202977|transcript|transcript:ENSSSCT00000011414|protein_coding|3/17|c.547+100950T>C||||||,G|intron_variant|MODIFIER|ENSSSCE00000305733|GENE_ENSSSCE00000305733|transcript|transcript:ENSSSCT00000053831|protein_coding|3/17|c.592+100950T>C||||||,G|intragenic_variant|MODIFIER|PRKG1|ENSSSCG00000010429|gene_variant|ENSSSCG00000010429|||n.…
Block4	98226955	0.884615	0	0	0.0363636	0.0106383	0	0	0	0.0208333	0.177778	0.05	0	ANN=T|intron_variant|MODIFIER|ENSSSCE00000202977|GENE_ENSSSCE00000202977|transcript|transcript:ENSSSCT00000011414|protein_coding|3/17|c.547+100590G>A||||||,T|intron_variant|MODIFIER|ENSSSCE00000305733|GENE_ENSSSCE00000305733|transcript|transcript:ENSSSCT00000053831|protein_coding|3/17|c.592+100590G>A||||||,T|intragenic_variant|MODIFIER|PRKG1|ENSSSCG00000010429|gene_variant|ENSSSCG00000010429|||n.…
Block4	98228012	0.878205	0	0	0.0363636	0.0106383	0	0.0125	0	0.0208333	0.355556	0.0666667	0.0333333	ANN=C|intron_variant|MODIFIER|ENSSSCE00000202977|GENE_ENSSSCE00000202977|transcript|transcript:ENSSSCT00000011414|protein_coding|3/17|c.547+99533C>G||||||,C|intron_variant|MODIFIER|ENSSSCE00000305733|GENE_ENSSSCE00000305733|transcript|transcript:ENSSSCT00000053831|protein_coding|3/17|c.592+99533C>G||||||,C|intragenic_variant|MODIFIER|PRKG1|ENSSSCG00000010429|gene_variant|ENSSSCG00000010429|||n.98…
Block4	98228077	0.871795	0	0	0.0363636	0.0106383	0	0.0125	0.00595238	0.0208333	0.322222	0.05	0.0333333	ANN=A|intron_variant|MODIFIER|ENSSSCE00000202977|GENE_ENSSSCE00000202977|transcript|transcript:ENSSSCT00000011414|protein_coding|3/17|c.547+99468G>T||||||,A|intron_variant|MODIFIER|ENSSSCE00000305733|GENE_ENSSSCE00000305733|transcript|transcript:ENSSSCT00000053831|protein_coding|3/17|c.592+99468G>T||||||,A|intragenic_variant|MODIFIER|PRKG1|ENSSSCG00000010429|gene_variant|ENSSSCG00000010429|||n.98…
Block4	98228231	0.878205	0	0	0.0454545	0.0106383	0	0	0	0.0208333	0.177778	0.05	0	ANN=C|intron_variant|MODIFIER|ENSSSCE00000202977|GENE_ENSSSCE00000202977|transcript|transcript:ENSSSCT00000011414|protein_coding|3/17|c.547+99314A>G||||||,C|intron_variant|MODIFIER|ENSSSCE00000305733|GENE_ENSSSCE00000305733|transcript|transcript:ENSSSCT00000053831|protein_coding|3/17|c.592+99314A>G||||||,C|intragenic_variant|MODIFIER|PRKG1|ENSSSCG00000010429|gene_variant|ENSSSCG00000010429|||n.98…
Block4	98228325	0.884615	0	0	0.0363636	0.0106383	0	0	0.00595238	0.0208333	0.177778	0.05	0.0333333	ANN=C|intron_variant|MODIFIER|ENSSSCE00000202977|GENE_ENSSSCE00000202977|transcript|transcript:ENSSSCT00000011414|protein_coding|3/17|c.547+99220A>G||||||,C|intron_variant|MODIFIER|ENSSSCE00000305733|GENE_ENSSSCE00000305733|transcript|transcript:ENSSSCT00000053831|protein_coding|3/17|c.592+99220A>G||||||,C|intragenic_variant|MODIFIER|PRKG1|ENSSSCG00000010429|gene_variant|ENSSSCG00000010429|||n.98…
Block4	98228927	0.878205	0.0227273	0	0.037037	0.0106383	0	0.0125	0.0060241	0.0208333	0.7	0.0833333	0.05	ANN=C|intron_variant|MODIFIER|ENSSSCE00000202977|GENE_ENSSSCE00000202977|transcript|transcript:ENSSSCT00000011414|protein_coding|3/17|c.547+98618A>G||||||,C|intron_variant|MODIFIER|ENSSSCE00000305733|GENE_ENSSSCE00000305733|transcript|transcript:ENSSSCT00000053831|protein_coding|3/17|c.592+98618A>G||||||,C|intragenic_variant|MODIFIER|PRKG1|ENSSSCG00000010429|gene_variant|ENSSSCG00000010429|||n.98…
Block4	98228937	0.878205	0.0227273	0	0.037037	0.0159574	0	0.0125	0.0060241	0.0208333	0.322222	0.05	0.0333333	ANN=G|intron_variant|MODIFIER|ENSSSCE00000202977|GENE_ENSSSCE00000202977|transcript|transcript:ENSSSCT00000011414|protein_coding|3/17|c.547+98608T>C||||||,G|intron_variant|MODIFIER|ENSSSCE00000305733|GENE_ENSSSCE00000305733|transcript|transcript:ENSSSCT00000053831|protein_coding|3/17|c.592+98608T>C||||||,G|intragenic_variant|MODIFIER|PRKG1|ENSSSCG00000010429|gene_variant|ENSSSCG00000010429|||n.98…
Block4	98230095	0.871795	0	0.0178571	0.0454545	0.0159574	0	0	0	0.0208333	0.181818	0.0666667	0.0357143	ANN=C|intron_variant|MODIFIER|ENSSSCE00000202977|GENE_ENSSSCE00000202977|transcript|transcript:ENSSSCT00000011414|protein_coding|3/17|c.547+97450A>G||||||,C|intron_variant|MODIFIER|ENSSSCE00000305733|GENE_ENSSSCE00000305733|transcript|transcript:ENSSSCT00000053831|protein_coding|3/17|c.592+97450A>G||||||,C|intragenic_variant|MODIFIER|PRKG1|ENSSSCG00000010429|gene_variant|ENSSSCG00000010429|||n.98…
Block4	98230373	0.878205	0.0454545	0.0178571	0.0363636	0.037234	0	0	0	0.0208333	0.181818	0.0666667	0	ANN=G|intron_variant|MODIFIER|ENSSSCE00000202977|GENE_ENSSSCE00000202977|transcript|transcript:ENSSSCT00000011414|protein_coding|3/17|c.547+97172T>C||||||,G|intron_variant|MODIFIER|ENSSSCE00000305733|GENE_ENSSSCE00000305733|transcript|transcript:ENSSSCT00000053831|protein_coding|3/17|c.592+97172T>C||||||,G|intragenic_variant|MODIFIER|PRKG1|ENSSSCG00000010429|gene_variant|ENSSSCG00000010429|||n.98…
Block4	98230442	0.871795	0	0	0.0363636	0.0106383	0	0	0.00595238	0.0208333	0.288889	0.0666667	0.0333333	ANN=T|intron_variant|MODIFIER|ENSSSCE00000202977|GENE_ENSSSCE00000202977|transcript|transcript:ENSSSCT00000011414|protein_coding|3/17|c.547+97103C>A||||||,T|intron_variant|MODIFIER|ENSSSCE00000305733|GENE_ENSSSCE00000305733|transcript|transcript:ENSSSCT00000053831|protein_coding|3/17|c.592+97103C>A||||||,T|intragenic_variant|MODIFIER|PRKG1|ENSSSCG00000010429|gene_variant|ENSSSCG00000010429|||n.98…
Block4	98230578	0.865385	0	0	0.0363636	0.0106383	0	0	0	0.0208333	0.177778	0.05	0	ANN=C|intron_variant|MODIFIER|ENSSSCE00000202977|GENE_ENSSSCE00000202977|transcript|transcript:ENSSSCT00000011414|protein_coding|3/17|c.547+96967A>G||||||,C|intron_variant|MODIFIER|ENSSSCE00000305733|GENE_ENSSSCE00000305733|transcript|transcript:ENSSSCT00000053831|protein_coding|3/17|c.592+96967A>G||||||,C|intragenic_variant|MODIFIER|PRKG1|ENSSSCG00000010429|gene_variant|ENSSSCG00000010429|||n.98…
Block4	98230605	0.865385	0	0	0.0363636	0.00531915	0	0.0125	0.00595238	0.0416667	0.647727	0.2	0.0833333	ANN=A|intron_variant|MODIFIER|ENSSSCE00000202977|GENE_ENSSSCE00000202977|transcript|transcript:ENSSSCT00000011414|protein_coding|3/17|c.547+96940C>T||||||,A|intron_variant|MODIFIER|ENSSSCE00000305733|GENE_ENSSSCE00000305733|transcript|transcript:ENSSSCT00000053831|protein_coding|3/17|c.592+96940C>T||||||,A|intragenic_variant|MODIFIER|PRKG1|ENSSSCG00000010429|gene_variant|ENSSSCG00000010429|||n.98…
Block4	98230611	0.878205	0	0	0.0363636	0.00531915	0	0.0125	0	0.0416667	0.288889	0.216667	0.0666667	ANN=A|intron_variant|MODIFIER|ENSSSCE00000202977|GENE_ENSSSCE00000202977|transcript|transcript:ENSSSCT00000011414|protein_coding|3/17|c.547+96934C>T||||||,A|intron_variant|MODIFIER|ENSSSCE00000305733|GENE_ENSSSCE00000305733|transcript|transcript:ENSSSCT00000053831|protein_coding|3/17|c.592+96934C>T||||||,A|intragenic_variant|MODIFIER|PRKG1|ENSSSCG00000010429|gene_variant|ENSSSCG00000010429|||n.98…
Block4	98230974	0.871795	0	0	0.0363636	0.0106383	0	0.0125	0	0.0208333	0.288889	0.05	0.0517241	ANN=C|intron_variant|MODIFIER|ENSSSCE00000202977|GENE_ENSSSCE00000202977|transcript|transcript:ENSSSCT00000011414|protein_coding|3/17|c.547+96571T>G||||||,C|intron_variant|MODIFIER|ENSSSCE00000305733|GENE_ENSSSCE00000305733|transcript|transcript:ENSSSCT00000053831|protein_coding|3/17|c.592+96571T>G||||||,C|intragenic_variant|MODIFIER|PRKG1|ENSSSCG00000010429|gene_variant|ENSSSCG00000010429|||n.98…
Block4	98231760	0.884615	0	0	0.0272727	0.0106383	0	0	0	0.0208333	0.177778	0.05	0	ANN=T|intron_variant|MODIFIER|ENSSSCE00000202977|GENE_ENSSSCE00000202977|transcript|transcript:ENSSSCT00000011414|protein_coding|3/17|c.547+95785G>A||||||,T|intron_variant|MODIFIER|ENSSSCE00000305733|GENE_ENSSSCE00000305733|transcript|transcript:ENSSSCT00000053831|protein_coding|3/17|c.592+95785G>A||||||,T|intragenic_variant|MODIFIER|PRKG1|ENSSSCG00000010429|gene_variant|ENSSSCG00000010429|||n.98…
Block4	98232387	0.871795	0	0	0.037037	0.00537634	0	0	0.0060241	0	0.177778	0.0666667	0.0172414	ANN=G|intron_variant|MODIFIER|ENSSSCE00000202977|GENE_ENSSSCE00000202977|transcript|transcript:ENSSSCT00000011414|protein_coding|3/17|c.547+95158T>C||||||,G|intron_variant|MODIFIER|ENSSSCE00000305733|GENE_ENSSSCE00000305733|transcript|transcript:ENSSSCT00000053831|protein_coding|3/17|c.592+95158T>C||||||,G|intragenic_variant|MODIFIER|PRKG1|ENSSSCG00000010429|gene_variant|ENSSSCG00000010429|||n.98…
Block4	98232674	0.865385	0	0	0.0363636	0.00537634	0.0384615	0	0.00609756	0.0208333	0.177778	0.05	0.0166667	ANN=C|intron_variant|MODIFIER|ENSSSCE00000202977|GENE_ENSSSCE00000202977|transcript|transcript:ENSSSCT00000011414|protein_coding|3/17|c.547+94871A>G||||||,C|intron_variant|MODIFIER|ENSSSCE00000305733|GENE_ENSSSCE00000305733|transcript|transcript:ENSSSCT00000053831|protein_coding|3/17|c.592+94871A>G||||||,C|intragenic_variant|MODIFIER|PRKG1|ENSSSCG00000010429|gene_variant|ENSSSCG00000010429|||n.98…
Block4	98232911	0.871795	0	0	0.0363636	0.00531915	0	0	0.0060241	0.0208333	0.266667	0.05	0.0344828	ANN=C|intron_variant|MODIFIER|ENSSSCE00000202977|GENE_ENSSSCE00000202977|transcript|transcript:ENSSSCT00000011414|protein_coding|3/17|c.547+94634C>G||||||,C|intron_variant|MODIFIER|ENSSSCE00000305733|GENE_ENSSSCE00000305733|transcript|transcript:ENSSSCT00000053831|protein_coding|3/17|c.592+94634C>G||||||,C|intragenic_variant|MODIFIER|PRKG1|ENSSSCG00000010429|gene_variant|ENSSSCG00000010429|||n.98…
Block4	98233008	0.878205	0	0	0.0363636	0.0106383	0	0	0.0060241	0.0208333	0.181818	0.05	0.0333333	ANN=C|intron_variant|MODIFIER|ENSSSCE00000202977|GENE_ENSSSCE00000202977|transcript|transcript:ENSSSCT00000011414|protein_coding|3/17|c.547+94537T>G||||||,C|intron_variant|MODIFIER|ENSSSCE00000305733|GENE_ENSSSCE00000305733|transcript|transcript:ENSSSCT00000053831|protein_coding|3/17|c.592+94537T>G||||||,C|intragenic_variant|MODIFIER|PRKG1|ENSSSCG00000010429|gene_variant|ENSSSCG00000010429|||n.98…
Block4	98233050	0.878205	0	0	0.0363636	0.0106383	0	0	0.00609756	0.0208333	0.177778	0.05	0.0333333	ANN=T|intron_variant|MODIFIER|ENSSSCE00000202977|GENE_ENSSSCE00000202977|transcript|transcript:ENSSSCT00000011414|protein_coding|3/17|c.547+94495G>A||||||,T|intron_variant|MODIFIER|ENSSSCE00000305733|GENE_ENSSSCE00000305733|transcript|transcript:ENSSSCT00000053831|protein_coding|3/17|c.592+94495G>A||||||,T|intragenic_variant|MODIFIER|PRKG1|ENSSSCG00000010429|gene_variant|ENSSSCG00000010429|||n.98…
Block4	98233121	0.884615	0	0	0.0363636	0.00537634	0	0	0.00595238	0.0208333	0.177778	0.0833333	0.0344828	ANN=T|intron_variant|MODIFIER|ENSSSCE00000202977|GENE_ENSSSCE00000202977|transcript|transcript:ENSSSCT00000011414|protein_coding|3/17|c.547+94424G>A||||||,T|intron_variant|MODIFIER|ENSSSCE00000305733|GENE_ENSSSCE00000305733|transcript|transcript:ENSSSCT00000053831|protein_coding|3/17|c.592+94424G>A||||||,T|intragenic_variant|MODIFIER|PRKG1|ENSSSCG00000010429|gene_variant|ENSSSCG00000010429|||n.98…
Block4	98233573	0.871795	0	0	0.0363636	0.00531915	0	0	0.00595238	0.0208333	0.177778	0.05	0.0166667	ANN=G|intron_variant|MODIFIER|ENSSSCE00000202977|GENE_ENSSSCE00000202977|transcript|transcript:ENSSSCT00000011414|protein_coding|3/17|c.547+93972T>C||||||,G|intron_variant|MODIFIER|ENSSSCE00000305733|GENE_ENSSSCE00000305733|transcript|transcript:ENSSSCT00000053831|protein_coding|3/17|c.592+93972T>C||||||,G|intragenic_variant|MODIFIER|PRKG1|ENSSSCG00000010429|gene_variant|ENSSSCG00000010429|||n.98…
Block4	98233797	0.878205	0	0	0.0363636	0.00531915	0	0	0.00595238	0.0208333	0.177778	0.05	0.0166667	ANN=T|intron_variant|MODIFIER|ENSSSCE00000202977|GENE_ENSSSCE00000202977|transcript|transcript:ENSSSCT00000011414|protein_coding|3/17|c.547+93748G>A||||||,T|intron_variant|MODIFIER|ENSSSCE00000305733|GENE_ENSSSCE00000305733|transcript|transcript:ENSSSCT00000053831|protein_coding|3/17|c.592+93748G>A||||||,T|intragenic_variant|MODIFIER|PRKG1|ENSSSCG00000010429|gene_variant|ENSSSCG00000010429|||n.98…
Block4	98234034	0.876623	0	0	0.0272727	0.00531915	0	0	0.0060241	0.0208333	0.177778	0.05	0.0166667	ANN=C|intron_variant|MODIFIER|ENSSSCE00000202977|GENE_ENSSSCE00000202977|transcript|transcript:ENSSSCT00000011414|protein_coding|3/17|c.547+93511T>G||||||,C|intron_variant|MODIFIER|ENSSSCE00000305733|GENE_ENSSSCE00000305733|transcript|transcript:ENSSSCT00000053831|protein_coding|3/17|c.592+93511T>G||||||,C|intragenic_variant|MODIFIER|PRKG1|ENSSSCG00000010429|gene_variant|ENSSSCG00000010429|||n.98…
Block4	98234231	0.884615	0	0	0.0277778	0.00531915	0	0	0.00609756	0.0208333	0.177778	0.05	0.0166667	ANN=G|intron_variant|MODIFIER|ENSSSCE00000202977|GENE_ENSSSCE00000202977|transcript|transcript:ENSSSCT00000011414|protein_coding|3/17|c.547+93314T>C||||||,G|intron_variant|MODIFIER|ENSSSCE00000305733|GENE_ENSSSCE00000305733|transcript|transcript:ENSSSCT00000053831|protein_coding|3/17|c.592+93314T>C||||||,G|intragenic_variant|MODIFIER|PRKG1|ENSSSCG00000010429|gene_variant|ENSSSCG00000010429|||n.98…
Block4	98234360	0.876623	0	0	0.0363636	0.00531915	0	0	0	0.0208333	0.177778	0.05	0.0333333	ANN=G|intron_variant|MODIFIER|ENSSSCE00000202977|GENE_ENSSSCE00000202977|transcript|transcript:ENSSSCT00000011414|protein_coding|3/17|c.547+93185T>C||||||,G|intron_variant|MODIFIER|ENSSSCE00000305733|GENE_ENSSSCE00000305733|transcript|transcript:ENSSSCT00000053831|protein_coding|3/17|c.592+93185T>C||||||,G|intragenic_variant|MODIFIER|PRKG1|ENSSSCG00000010429|gene_variant|ENSSSCG00000010429|||n.98…
Block4	98234454	0.878205	0	0	0.0363636	0.00531915	0	0	0.0060241	0.0208333	0.177778	0.05	0.0166667	ANN=G|intron_variant|MODIFIER|ENSSSCE00000202977|GENE_ENSSSCE00000202977|transcript|transcript:ENSSSCT00000011414|protein_coding|3/17|c.547+93091T>C||||||,G|intron_variant|MODIFIER|ENSSSCE00000305733|GENE_ENSSSCE00000305733|transcript|transcript:ENSSSCT00000053831|protein_coding|3/17|c.592+93091T>C||||||,G|intragenic_variant|MODIFIER|PRKG1|ENSSSCG00000010429|gene_variant|ENSSSCG00000010429|||n.98…
Block4	98234462	0.871795	0	0	0.0363636	0.00531915	0	0	0	0.0208333	0.177778	0.05	0.0166667	ANN=G|intron_variant|MODIFIER|ENSSSCE00000202977|GENE_ENSSSCE00000202977|transcript|transcript:ENSSSCT00000011414|protein_coding|3/17|c.547+93083A>C||||||,G|intron_variant|MODIFIER|ENSSSCE00000305733|GENE_ENSSSCE00000305733|transcript|transcript:ENSSSCT00000053831|protein_coding|3/17|c.592+93083A>C||||||,G|intragenic_variant|MODIFIER|PRKG1|ENSSSCG00000010429|gene_variant|ENSSSCG00000010429|||n.98…
Block4	98234683	0.884615	0	0	0.0363636	0.00531915	0	0	0.00595238	0.0208333	0.181818	0.05	0.0333333	ANN=T|intron_variant|MODIFIER|ENSSSCE00000202977|GENE_ENSSSCE00000202977|transcript|transcript:ENSSSCT00000011414|protein_coding|3/17|c.547+92862G>A||||||,T|intron_variant|MODIFIER|ENSSSCE00000305733|GENE_ENSSSCE00000305733|transcript|transcript:ENSSSCT00000053831|protein_coding|3/17|c.592+92862G>A||||||,T|intragenic_variant|MODIFIER|PRKG1|ENSSSCG00000010429|gene_variant|ENSSSCG00000010429|||n.98…
Block4	98234741	0.878205	0	0	0.0363636	0.00531915	0	0	0.00595238	0.0208333	0.177778	0.05	0.0172414	ANN=C|intron_variant|MODIFIER|ENSSSCE00000202977|GENE_ENSSSCE00000202977|transcript|transcript:ENSSSCT00000011414|protein_coding|3/17|c.547+92804A>G||||||,C|intron_variant|MODIFIER|ENSSSCE00000305733|GENE_ENSSSCE00000305733|transcript|transcript:ENSSSCT00000053831|protein_coding|3/17|c.592+92804A>G||||||,C|intragenic_variant|MODIFIER|PRKG1|ENSSSCG00000010429|gene_variant|ENSSSCG00000010429|||n.98…
Block4	98234812	0.878205	0	0	0.0454545	0.00531915	0	0	0	0.0208333	0.177778	0.0666667	0.0166667	ANN=A|intron_variant|MODIFIER|ENSSSCE00000202977|GENE_ENSSSCE00000202977|transcript|transcript:ENSSSCT00000011414|protein_coding|3/17|c.547+92733C>T||||||,A|intron_variant|MODIFIER|ENSSSCE00000305733|GENE_ENSSSCE00000305733|transcript|transcript:ENSSSCT00000053831|protein_coding|3/17|c.592+92733C>T||||||,A|intragenic_variant|MODIFIER|PRKG1|ENSSSCG00000010429|gene_variant|ENSSSCG00000010429|||n.98…
Block4	98235032	0.878205	0	0	0.0363636	0.00531915	0	0	0	0.0208333	0.177778	0.0666667	0.0172414	ANN=C|intron_variant|MODIFIER|ENSSSCE00000202977|GENE_ENSSSCE00000202977|transcript|transcript:ENSSSCT00000011414|protein_coding|3/17|c.547+92513A>G||||||,C|intron_variant|MODIFIER|ENSSSCE00000305733|GENE_ENSSSCE00000305733|transcript|transcript:ENSSSCT00000053831|protein_coding|3/17|c.592+92513A>G||||||,C|intragenic_variant|MODIFIER|PRKG1|ENSSSCG00000010429|gene_variant|ENSSSCG00000010429|||n.98…
Block4	98235055	0.865385	0	0.0185185	0.0454545	0.00531915	0	0	0.0119048	0.0208333	0.177778	0.05	0.0166667	ANN=G|intron_variant|MODIFIER|ENSSSCE00000202977|GENE_ENSSSCE00000202977|transcript|transcript:ENSSSCT00000011414|protein_coding|3/17|c.547+92490A>C||||||,G|intron_variant|MODIFIER|ENSSSCE00000305733|GENE_ENSSSCE00000305733|transcript|transcript:ENSSSCT00000053831|protein_coding|3/17|c.592+92490A>C||||||,G|intragenic_variant|MODIFIER|PRKG1|ENSSSCG00000010429|gene_variant|ENSSSCG00000010429|||n.98…
Block4	98235252	0.871795	0	0	0.0363636	0.0106383	0	0	0.0060241	0.0208333	0.177778	0.05	0.0166667	ANN=A|intron_variant|MODIFIER|ENSSSCE00000202977|GENE_ENSSSCE00000202977|transcript|transcript:ENSSSCT00000011414|protein_coding|3/17|c.547+92293C>T||||||,A|intron_variant|MODIFIER|ENSSSCE00000305733|GENE_ENSSSCE00000305733|transcript|transcript:ENSSSCT00000053831|protein_coding|3/17|c.592+92293C>T||||||,A|intragenic_variant|MODIFIER|PRKG1|ENSSSCG00000010429|gene_variant|ENSSSCG00000010429|||n.98…
Block4	98235262	0.871795	0	0	0.0363636	0.0106383	0	0	0	0.0208333	0.177778	0.05	0	ANN=A|intron_variant|MODIFIER|ENSSSCE00000202977|GENE_ENSSSCE00000202977|transcript|transcript:ENSSSCT00000011414|protein_coding|3/17|c.547+92283C>T||||||,A|intron_variant|MODIFIER|ENSSSCE00000305733|GENE_ENSSSCE00000305733|transcript|transcript:ENSSSCT00000053831|protein_coding|3/17|c.592+92283C>T||||||,A|intragenic_variant|MODIFIER|PRKG1|ENSSSCG00000010429|gene_variant|ENSSSCG00000010429|||n.98…
Block4	98235342	0.858974	0	0	0.0363636	0.0106383	0.0384615	0	0.00595238	0.0208333	0.181818	0.05	0.0166667	ANN=C|intron_variant|MODIFIER|ENSSSCE00000202977|GENE_ENSSSCE00000202977|transcript|transcript:ENSSSCT00000011414|protein_coding|3/17|c.547+92203T>G||||||,C|intron_variant|MODIFIER|ENSSSCE00000305733|GENE_ENSSSCE00000305733|transcript|transcript:ENSSSCT00000053831|protein_coding|3/17|c.592+92203T>G||||||,C|intragenic_variant|MODIFIER|PRKG1|ENSSSCG00000010429|gene_variant|ENSSSCG00000010429|||n.98…
Block4	98235667	0.878205	0	0	0.037037	0.00531915	0	0	0.0060241	0.0208333	0.177778	0.05	0.0333333	ANN=G|intron_variant|MODIFIER|ENSSSCE00000202977|GENE_ENSSSCE00000202977|transcript|transcript:ENSSSCT00000011414|protein_coding|3/17|c.547+91878A>C||||||,G|intron_variant|MODIFIER|ENSSSCE00000305733|GENE_ENSSSCE00000305733|transcript|transcript:ENSSSCT00000053831|protein_coding|3/17|c.592+91878A>C||||||,G|intragenic_variant|MODIFIER|PRKG1|ENSSSCG00000010429|gene_variant|ENSSSCG00000010429|||n.98…
Block4	98235687	0.884615	0	0	0.0377358	0.0106383	0	0	0.0060241	0.0208333	0.177778	0.05	0.0166667	ANN=T|intron_variant|MODIFIER|ENSSSCE00000202977|GENE_ENSSSCE00000202977|transcript|transcript:ENSSSCT00000011414|protein_coding|3/17|c.547+91858G>A||||||,T|intron_variant|MODIFIER|ENSSSCE00000305733|GENE_ENSSSCE00000305733|transcript|transcript:ENSSSCT00000053831|protein_coding|3/17|c.592+91858G>A||||||,T|intragenic_variant|MODIFIER|PRKG1|ENSSSCG00000010429|gene_variant|ENSSSCG00000010429|||n.98…
Block4	98236111	0.878205	0	0	0.0363636	0.00531915	0	0	0	0.0208333	0.177778	0.05	0.0166667	ANN=C|intron_variant|MODIFIER|ENSSSCE00000202977|GENE_ENSSSCE00000202977|transcript|transcript:ENSSSCT00000011414|protein_coding|3/17|c.547+91434A>G||||||,C|intron_variant|MODIFIER|ENSSSCE00000305733|GENE_ENSSSCE00000305733|transcript|transcript:ENSSSCT00000053831|protein_coding|3/17|c.592+91434A>G||||||,C|intragenic_variant|MODIFIER|PRKG1|ENSSSCG00000010429|gene_variant|ENSSSCG00000010429|||n.98…
Block4	98236163	0.865385	0	0	0.0363636	0.0106383	0	0	0.00595238	0.0208333	0.177778	0.05	0	ANN=G|intron_variant|MODIFIER|ENSSSCE00000202977|GENE_ENSSSCE00000202977|transcript|transcript:ENSSSCT00000011414|protein_coding|3/17|c.547+91382A>C||||||,G|intron_variant|MODIFIER|ENSSSCE00000305733|GENE_ENSSSCE00000305733|transcript|transcript:ENSSSCT00000053831|protein_coding|3/17|c.592+91382A>C||||||,G|intragenic_variant|MODIFIER|PRKG1|ENSSSCG00000010429|gene_variant|ENSSSCG00000010429|||n.98…
Block4	98236588	0.878205	0	0	0.0454545	0.00537634	0	0	0.00595238	0.0208333	0.177778	0.05	0	ANN=T|intron_variant|MODIFIER|ENSSSCE00000202977|GENE_ENSSSCE00000202977|transcript|transcript:ENSSSCT00000011414|protein_coding|3/17|c.547+90957T>A||||||,T|intron_variant|MODIFIER|ENSSSCE00000305733|GENE_ENSSSCE00000305733|transcript|transcript:ENSSSCT00000053831|protein_coding|3/17|c.592+90957T>A||||||,T|intragenic_variant|MODIFIER|PRKG1|ENSSSCG00000010429|gene_variant|ENSSSCG00000010429|||n.98…
Block4	98237696	0.878205	0	0	0.0363636	0.0108696	0	0	0	0.0208333	0.193182	0.0666667	0	ANN=A|intron_variant|MODIFIER|ENSSSCE00000202977|GENE_ENSSSCE00000202977|transcript|transcript:ENSSSCT00000011414|protein_coding|3/17|c.547+89849G>T||||||,A|intron_variant|MODIFIER|ENSSSCE00000305733|GENE_ENSSSCE00000305733|transcript|transcript:ENSSSCT00000053831|protein_coding|3/17|c.592+89849G>T||||||,A|intragenic_variant|MODIFIER|PRKG1|ENSSSCG00000010429|gene_variant|ENSSSCG00000010429|||n.98…
Block4	98237722	0.878205	0	0	0.0363636	0.0106383	0	0	0	0.0208333	0.177778	0.0666667	0	ANN=T|intron_variant|MODIFIER|ENSSSCE00000202977|GENE_ENSSSCE00000202977|transcript|transcript:ENSSSCT00000011414|protein_coding|3/17|c.547+89823G>A||||||,T|intron_variant|MODIFIER|ENSSSCE00000305733|GENE_ENSSSCE00000305733|transcript|transcript:ENSSSCT00000053831|protein_coding|3/17|c.592+89823G>A||||||,T|intragenic_variant|MODIFIER|PRKG1|ENSSSCG00000010429|gene_variant|ENSSSCG00000010429|||n.98…
Block4	98237737	0.897436	0.636364	0.607143	0.472727	0.333333	0	0.0125	0	0.0625	0.177778	0.216667	0.0166667	ANN=G|intron_variant|MODIFIER|ENSSSCE00000202977|GENE_ENSSSCE00000202977|transcript|transcript:ENSSSCT00000011414|protein_coding|3/17|c.547+89808T>C||||||,G|intron_variant|MODIFIER|ENSSSCE00000305733|GENE_ENSSSCE00000305733|transcript|transcript:ENSSSCT00000053831|protein_coding|3/17|c.592+89808T>C||||||,G|intragenic_variant|MODIFIER|PRKG1|ENSSSCG00000010429|gene_variant|ENSSSCG00000010429|||n.98…
Block4	98238006	0.903846	0.636364	0.571429	0.472727	0.351064	0	0.0125	0	0.0625	0.177778	0.233333	0.0166667	ANN=G|intron_variant|MODIFIER|ENSSSCE00000202977|GENE_ENSSSCE00000202977|transcript|transcript:ENSSSCT00000011414|protein_coding|3/17|c.547+89539T>C||||||,G|intron_variant|MODIFIER|ENSSSCE00000305733|GENE_ENSSSCE00000305733|transcript|transcript:ENSSSCT00000053831|protein_coding|3/17|c.592+89539T>C||||||,G|intragenic_variant|MODIFIER|PRKG1|ENSSSCG00000010429|gene_variant|ENSSSCG00000010429|||n.98…
Block4	98238016	0.884615	0	0	0.0363636	0.0106383	0	0	0	0.0208333	0.177778	0.05	0	ANN=T|intron_variant|MODIFIER|ENSSSCE00000202977|GENE_ENSSSCE00000202977|transcript|transcript:ENSSSCT00000011414|protein_coding|3/17|c.547+89529T>A||||||,T|intron_variant|MODIFIER|ENSSSCE00000305733|GENE_ENSSSCE00000305733|transcript|transcript:ENSSSCT00000053831|protein_coding|3/17|c.592+89529T>A||||||,T|intragenic_variant|MODIFIER|PRKG1|ENSSSCG00000010429|gene_variant|ENSSSCG00000010429|||n.98…
Block4	98238174	0.891026	0	0	0.0363636	0.00531915	0	0	0.00609756	0.0208333	0.177778	0.05	0	ANN=T|intron_variant|MODIFIER|ENSSSCE00000202977|GENE_ENSSSCE00000202977|transcript|transcript:ENSSSCT00000011414|protein_coding|3/17|c.547+89371G>A||||||,T|intron_variant|MODIFIER|ENSSSCE00000305733|GENE_ENSSSCE00000305733|transcript|transcript:ENSSSCT00000053831|protein_coding|3/17|c.592+89371G>A||||||,T|intragenic_variant|MODIFIER|PRKG1|ENSSSCG00000010429|gene_variant|ENSSSCG00000010429|||n.98…
Block4	98238321	0.891026	0	0	0.0377358	0.00537634	0	0.0125	0.00609756	0.0208333	0.177778	0.05	0	ANN=C|intron_variant|MODIFIER|ENSSSCE00000202977|GENE_ENSSSCE00000202977|transcript|transcript:ENSSSCT00000011414|protein_coding|3/17|c.547+89224A>G||||||,C|intron_variant|MODIFIER|ENSSSCE00000305733|GENE_ENSSSCE00000305733|transcript|transcript:ENSSSCT00000053831|protein_coding|3/17|c.592+89224A>G||||||,C|intragenic_variant|MODIFIER|PRKG1|ENSSSCG00000010429|gene_variant|ENSSSCG00000010429|||n.98…
Block4	98238872	0.878205	0	0	0.037037	0.0107527	0	0	0.0240964	0.3125	0.233333	0.55	0.25	ANN=A|intron_variant|MODIFIER|ENSSSCE00000202977|GENE_ENSSSCE00000202977|transcript|transcript:ENSSSCT00000011414|protein_coding|3/17|c.547+88673A>T||||||,A|intron_variant|MODIFIER|ENSSSCE00000305733|GENE_ENSSSCE00000305733|transcript|transcript:ENSSSCT00000053831|protein_coding|3/17|c.592+88673A>T||||||,A|intragenic_variant|MODIFIER|PRKG1|ENSSSCG00000010429|gene_variant|ENSSSCG00000010429|||n.98…
Block4	98242547	0.884615	0	0	0.0363636	0.0106383	0	0.0125	0	0.0416667	0.277778	0.183333	0.0833333	ANN=T|intron_variant|MODIFIER|ENSSSCE00000202977|GENE_ENSSSCE00000202977|transcript|transcript:ENSSSCT00000011414|protein_coding|3/17|c.547+84998G>A||||||,T|intron_variant|MODIFIER|ENSSSCE00000305733|GENE_ENSSSCE00000305733|transcript|transcript:ENSSSCT00000053831|protein_coding|3/17|c.592+84998G>A||||||,T|intragenic_variant|MODIFIER|PRKG1|ENSSSCG00000010429|gene_variant|ENSSSCG00000010429|||n.98…
Block4	98244086	0.878205	0	0.0185185	0.0272727	0.0107527	0	0.0125	0.134146	0.3125	0.444444	0.583333	0.232143	ANN=G|intron_variant|MODIFIER|ENSSSCE00000202977|GENE_ENSSSCE00000202977|transcript|transcript:ENSSSCT00000011414|protein_coding|3/17|c.547+83459A>C||||||,G|intron_variant|MODIFIER|ENSSSCE00000305733|GENE_ENSSSCE00000305733|transcript|transcript:ENSSSCT00000053831|protein_coding|3/17|c.592+83459A>C||||||,G|intragenic_variant|MODIFIER|PRKG1|ENSSSCG00000010429|gene_variant|ENSSSCG00000010429|||n.98…
Block4	98244409	0.871795	0	0	0.0363636	0.0107527	0.0384615	0	0	0.0416667	0.177778	0.183333	0.0166667	ANN=C|intron_variant|MODIFIER|ENSSSCE00000202977|GENE_ENSSSCE00000202977|transcript|transcript:ENSSSCT00000011414|protein_coding|3/17|c.547+83136T>G||||||,C|intron_variant|MODIFIER|ENSSSCE00000305733|GENE_ENSSSCE00000305733|transcript|transcript:ENSSSCT00000053831|protein_coding|3/17|c.592+83136T>G||||||,C|intragenic_variant|MODIFIER|PRKG1|ENSSSCG00000010429|gene_variant|ENSSSCG00000010429|||n.98…
Block4	98245326	0.884615	0	0.0357143	0.0363636	0.0106383	0	0.0125	0.656627	0.6875	0.544444	0.666667	0.766667	ANN=G|intron_variant|MODIFIER|ENSSSCE00000202977|GENE_ENSSSCE00000202977|transcript|transcript:ENSSSCT00000011414|protein_coding|3/17|c.547+82219T>C||||||,G|intron_variant|MODIFIER|ENSSSCE00000305733|GENE_ENSSSCE00000305733|transcript|transcript:ENSSSCT00000053831|protein_coding|3/17|c.592+82219T>C||||||,G|intragenic_variant|MODIFIER|PRKG1|ENSSSCG00000010429|gene_variant|ENSSSCG00000010429|||n.98…
Block4	98245996	0.878205	0	0	0.0363636	0.0159574	0	0.0125	0	0.0416667	0.311111	0.166667	0.05	ANN=C|intron_variant|MODIFIER|ENSSSCE00000202977|GENE_ENSSSCE00000202977|transcript|transcript:ENSSSCT00000011414|protein_coding|3/17|c.547+81549A>G||||||,C|intron_variant|MODIFIER|ENSSSCE00000305733|GENE_ENSSSCE00000305733|transcript|transcript:ENSSSCT00000053831|protein_coding|3/17|c.592+81549A>G||||||,C|intragenic_variant|MODIFIER|PRKG1|ENSSSCG00000010429|gene_variant|ENSSSCG00000010429|||n.98…
Block4	98246045	0.88961	0	0	0.0363636	0.0106383	0	0.0125	0	0.0416667	0.322222	0.183333	0.0344828	ANN=A|intron_variant|MODIFIER|ENSSSCE00000202977|GENE_ENSSSCE00000202977|transcript|transcript:ENSSSCT00000011414|protein_coding|3/17|c.547+81500A>T||||||,A|intron_variant|MODIFIER|ENSSSCE00000305733|GENE_ENSSSCE00000305733|transcript|transcript:ENSSSCT00000053831|protein_coding|3/17|c.592+81500A>T||||||,A|intragenic_variant|MODIFIER|PRKG1|ENSSSCG00000010429|gene_variant|ENSSSCG00000010429|||n.98…
Block4	98246134	0.878205	0.0227273	0	0.0363636	0.0107527	0	0	0	0.0416667	0.177778	0.15	0.0166667	ANN=C|intron_variant|MODIFIER|ENSSSCE00000202977|GENE_ENSSSCE00000202977|transcript|transcript:ENSSSCT00000011414|protein_coding|3/17|c.547+81411A>G||||||,C|intron_variant|MODIFIER|ENSSSCE00000305733|GENE_ENSSSCE00000305733|transcript|transcript:ENSSSCT00000053831|protein_coding|3/17|c.592+81411A>G||||||,C|intragenic_variant|MODIFIER|PRKG1|ENSSSCG00000010429|gene_variant|ENSSSCG00000010429|||n.98…
Block4	98246573	0.884615	0	0	0.0454545	0.0106383	0	0	0	0.0416667	0.222222	0.166667	0.0333333	ANN=C|intron_variant|MODIFIER|ENSSSCE00000202977|GENE_ENSSSCE00000202977|transcript|transcript:ENSSSCT00000011414|protein_coding|3/17|c.547+80972A>G||||||,C|intron_variant|MODIFIER|ENSSSCE00000305733|GENE_ENSSSCE00000305733|transcript|transcript:ENSSSCT00000053831|protein_coding|3/17|c.592+80972A>G||||||,C|intragenic_variant|MODIFIER|PRKG1|ENSSSCG00000010429|gene_variant|ENSSSCG00000010429|||n.98…
Block4	98247035	0.88961	0	0	0.0363636	0.0107527	0	0.0125	0.518072	0.416667	0.4	0.283333	0.5	ANN=C|intron_variant|MODIFIER|ENSSSCE00000202977|GENE_ENSSSCE00000202977|transcript|transcript:ENSSSCT00000011414|protein_coding|3/17|c.547+80510A>G||||||,C|intron_variant|MODIFIER|ENSSSCE00000305733|GENE_ENSSSCE00000305733|transcript|transcript:ENSSSCT00000053831|protein_coding|3/17|c.592+80510A>G||||||,C|intragenic_variant|MODIFIER|PRKG1|ENSSSCG00000010429|gene_variant|ENSSSCG00000010429|||n.98…
Block4	98247080	0.891026	0	0	0.0363636	0.0107527	0	0.0125	0.517857	0.416667	0.4	0.283333	0.5	ANN=G|intron_variant|MODIFIER|ENSSSCE00000202977|GENE_ENSSSCE00000202977|transcript|transcript:ENSSSCT00000011414|protein_coding|3/17|c.547+80465T>C||||||,G|intron_variant|MODIFIER|ENSSSCE00000305733|GENE_ENSSSCE00000305733|transcript|transcript:ENSSSCT00000053831|protein_coding|3/17|c.592+80465T>C||||||,G|intragenic_variant|MODIFIER|PRKG1|ENSSSCG00000010429|gene_variant|ENSSSCG00000010429|||n.98…
Block4	98247956	0.881579	0.0238095	0	0.0555556	0.016129	0	0	0.617284	0.541667	0.277778	0.327586	0.62069	ANN=T|intron_variant|MODIFIER|ENSSSCE00000202977|GENE_ENSSSCE00000202977|transcript|transcript:ENSSSCT00000011414|protein_coding|3/17|c.547+79589C>A||||||,T|intron_variant|MODIFIER|ENSSSCE00000305733|GENE_ENSSSCE00000305733|transcript|transcript:ENSSSCT00000053831|protein_coding|3/17|c.592+79589C>A||||||,T|intragenic_variant|MODIFIER|PRKG1|ENSSSCG00000010429|gene_variant|ENSSSCG00000010429|||n.98…
Block4	98248383	0.863636	0	0	0.0377358	0.0159574	0	0	0.62963	0.541667	0.255556	0.333333	0.62069	ANN=C|intron_variant|MODIFIER|ENSSSCE00000202977|GENE_ENSSSCE00000202977|transcript|transcript:ENSSSCT00000011414|protein_coding|3/17|c.547+79162A>G||||||,C|intron_variant|MODIFIER|ENSSSCE00000305733|GENE_ENSSSCE00000305733|transcript|transcript:ENSSSCT00000053831|protein_coding|3/17|c.592+79162A>G||||||,C|intragenic_variant|MODIFIER|PRKG1|ENSSSCG00000010429|gene_variant|ENSSSCG00000010429|||n.98…
Block4	98248658	0.903846	0.636364	0.607143	0.472727	0.340426	0	0.0125	0.619048	0.5625	0.255556	0.383333	0.666667	ANN=G|intron_variant|MODIFIER|ENSSSCE00000202977|GENE_ENSSSCE00000202977|transcript|transcript:ENSSSCT00000011414|protein_coding|3/17|c.547+78887A>C||||||,G|intron_variant|MODIFIER|ENSSSCE00000305733|GENE_ENSSSCE00000305733|transcript|transcript:ENSSSCT00000053831|protein_coding|3/17|c.592+78887A>C||||||,G|intragenic_variant|MODIFIER|PRKG1|ENSSSCG00000010429|gene_variant|ENSSSCG00000010429|||n.98…
Block4	98248746	0.878205	0	0.0357143	0.0454545	0.0106383	0	0.0125	0.738095	0.8125	0.533333	0.783333	0.85	ANN=C|intron_variant|MODIFIER|ENSSSCE00000202977|GENE_ENSSSCE00000202977|transcript|transcript:ENSSSCT00000011414|protein_coding|3/17|c.547+78799A>G||||||,C|intron_variant|MODIFIER|ENSSSCE00000305733|GENE_ENSSSCE00000305733|transcript|transcript:ENSSSCT00000053831|protein_coding|3/17|c.592+78799A>G||||||,C|intragenic_variant|MODIFIER|PRKG1|ENSSSCG00000010429|gene_variant|ENSSSCG00000010429|||n.98…
Block4	98248911	0.878205	0	0.0357143	0.0272727	0.0159574	0	0.0125	0.738095	0.8125	0.544444	0.766667	0.883333	ANN=G|intron_variant|MODIFIER|ENSSSCE00000202977|GENE_ENSSSCE00000202977|transcript|transcript:ENSSSCT00000011414|protein_coding|3/17|c.547+78634A>C||||||,G|intron_variant|MODIFIER|ENSSSCE00000305733|GENE_ENSSSCE00000305733|transcript|transcript:ENSSSCT00000053831|protein_coding|3/17|c.592+78634A>C||||||,G|intragenic_variant|MODIFIER|PRKG1|ENSSSCG00000010429|gene_variant|ENSSSCG00000010429|||n.98…
Block4	98249224	0.903846	0	0.0178571	0.0454545	0.0106383	0	0.0125	0.73494	0.8125	0.522222	0.733333	0.85	ANN=T|intron_variant|MODIFIER|ENSSSCE00000202977|GENE_ENSSSCE00000202977|transcript|transcript:ENSSSCT00000011414|protein_coding|3/17|c.547+78321G>A||||||,T|intron_variant|MODIFIER|ENSSSCE00000305733|GENE_ENSSSCE00000305733|transcript|transcript:ENSSSCT00000053831|protein_coding|3/17|c.592+78321G>A||||||,T|intragenic_variant|MODIFIER|PRKG1|ENSSSCG00000010429|gene_variant|ENSSSCG00000010429|||n.98…
Block4	98249702	0.878205	0	0	0.0363636	0.0107527	0	0	0.613095	0.541667	0.3	0.35	0.65	ANN=G|intron_variant|MODIFIER|ENSSSCE00000202977|GENE_ENSSSCE00000202977|transcript|transcript:ENSSSCT00000011414|protein_coding|3/17|c.547+77843G>C||||||,G|intron_variant|MODIFIER|ENSSSCE00000305733|GENE_ENSSSCE00000305733|transcript|transcript:ENSSSCT00000053831|protein_coding|3/17|c.592+77843G>C||||||,G|intragenic_variant|MODIFIER|PRKG1|ENSSSCG00000010429|gene_variant|ENSSSCG00000010429|||n.98…
Block4	98250061	0.884615	0	0	0.0363636	0.0106383	0	0	0	0.0416667	0.177778	0.166667	0.0166667	ANN=A|intron_variant|MODIFIER|ENSSSCE00000202977|GENE_ENSSSCE00000202977|transcript|transcript:ENSSSCT00000011414|protein_coding|3/17|c.547+77484C>T||||||,A|intron_variant|MODIFIER|ENSSSCE00000305733|GENE_ENSSSCE00000305733|transcript|transcript:ENSSSCT00000053831|protein_coding|3/17|c.592+77484C>T||||||,A|intragenic_variant|MODIFIER|PRKG1|ENSSSCG00000010429|gene_variant|ENSSSCG00000010429|||n.98…
Block4	98250209	0.878205	0	0.0357143	0.0363636	0.0106383	0	0	0.744048	0.8125	0.444444	0.75	0.883333	ANN=A|intron_variant|MODIFIER|ENSSSCE00000202977|GENE_ENSSSCE00000202977|transcript|transcript:ENSSSCT00000011414|protein_coding|3/17|c.547+77336C>T||||||,A|intron_variant|MODIFIER|ENSSSCE00000305733|GENE_ENSSSCE00000305733|transcript|transcript:ENSSSCT00000053831|protein_coding|3/17|c.592+77336C>T||||||,A|intragenic_variant|MODIFIER|PRKG1|ENSSSCG00000010429|gene_variant|ENSSSCG00000010429|||n.98…
Block4	98250236	0.878205	0	0.0357143	0.0363636	0.0106383	0	0	0.732143	0.8125	0.455556	0.75	0.883333	ANN=G|intron_variant|MODIFIER|ENSSSCE00000202977|GENE_ENSSSCE00000202977|transcript|transcript:ENSSSCT00000011414|protein_coding|3/17|c.547+77309T>C||||||,G|intron_variant|MODIFIER|ENSSSCE00000305733|GENE_ENSSSCE00000305733|transcript|transcript:ENSSSCT00000053831|protein_coding|3/17|c.592+77309T>C||||||,G|intragenic_variant|MODIFIER|PRKG1|ENSSSCG00000010429|gene_variant|ENSSSCG00000010429|||n.98…
Block4	98250238	0.878205	0	0.0357143	0.0363636	0.0106383	0	0	0.732143	0.8125	0.455556	0.75	0.883333	ANN=G|intron_variant|MODIFIER|ENSSSCE00000202977|GENE_ENSSSCE00000202977|transcript|transcript:ENSSSCT00000011414|protein_coding|3/17|c.547+77307T>C||||||,G|intron_variant|MODIFIER|ENSSSCE00000305733|GENE_ENSSSCE00000305733|transcript|transcript:ENSSSCT00000053831|protein_coding|3/17|c.592+77307T>C||||||,G|intragenic_variant|MODIFIER|PRKG1|ENSSSCG00000010429|gene_variant|ENSSSCG00000010429|||n.98…
Block4	98250345	0.884615	0	0.0535714	0.0363636	0.0106383	0	0.0125	0.738095	0.8125	0.444444	0.766667	0.883333	ANN=A|intron_variant|MODIFIER|ENSSSCE00000202977|GENE_ENSSSCE00000202977|transcript|transcript:ENSSSCT00000011414|protein_coding|3/17|c.547+77200C>T||||||,A|intron_variant|MODIFIER|ENSSSCE00000305733|GENE_ENSSSCE00000305733|transcript|transcript:ENSSSCT00000053831|protein_coding|3/17|c.592+77200C>T||||||,A|intragenic_variant|MODIFIER|PRKG1|ENSSSCG00000010429|gene_variant|ENSSSCG00000010429|||n.98…
Block4	98250497	0.884615	0	0	0.0363636	0.00531915	0	0	0.00595238	0.0416667	0.177778	0.15	0.0166667	ANN=C|intron_variant|MODIFIER|ENSSSCE00000202977|GENE_ENSSSCE00000202977|transcript|transcript:ENSSSCT00000011414|protein_coding|3/17|c.547+77048T>G||||||,C|intron_variant|MODIFIER|ENSSSCE00000305733|GENE_ENSSSCE00000305733|transcript|transcript:ENSSSCT00000053831|protein_coding|3/17|c.592+77048T>G||||||,C|intragenic_variant|MODIFIER|PRKG1|ENSSSCG00000010429|gene_variant|ENSSSCG00000010429|||n.98…
Block4	98251208	0.878205	0	0	0.0363636	0.0107527	0	0	0	0.0208333	0.186047	0.05	0.0172414	ANN=C|intron_variant|MODIFIER|ENSSSCE00000202977|GENE_ENSSSCE00000202977|transcript|transcript:ENSSSCT00000011414|protein_coding|3/17|c.547+76337A>G||||||,C|intron_variant|MODIFIER|ENSSSCE00000305733|GENE_ENSSSCE00000305733|transcript|transcript:ENSSSCT00000053831|protein_coding|3/17|c.592+76337A>G||||||,C|intragenic_variant|MODIFIER|PRKG1|ENSSSCG00000010429|gene_variant|ENSSSCG00000010429|||n.98…
Block4	98251216	0.878205	0	0	0.0363636	0.0107527	0	0	0	0.0208333	0.186047	0.0517241	0.0172414	ANN=C|intron_variant|MODIFIER|ENSSSCE00000202977|GENE_ENSSSCE00000202977|transcript|transcript:ENSSSCT00000011414|protein_coding|3/17|c.547+76329A>G||||||,C|intron_variant|MODIFIER|ENSSSCE00000305733|GENE_ENSSSCE00000305733|transcript|transcript:ENSSSCT00000053831|protein_coding|3/17|c.592+76329A>G||||||,C|intragenic_variant|MODIFIER|PRKG1|ENSSSCG00000010429|gene_variant|ENSSSCG00000010429|||n.98…
Block4	98252101	0.883117	0	0.0192308	0.0377358	0.00537634	0	0.0125	0.743902	0.791667	0.444444	0.689655	0.883333	ANN=T|intron_variant|MODIFIER|ENSSSCE00000202977|GENE_ENSSSCE00000202977|transcript|transcript:ENSSSCT00000011414|protein_coding|3/17|c.547+75444G>A||||||,T|intron_variant|MODIFIER|ENSSSCE00000305733|GENE_ENSSSCE00000305733|transcript|transcript:ENSSSCT00000053831|protein_coding|3/17|c.592+75444G>A||||||,T|intragenic_variant|MODIFIER|PRKG1|ENSSSCG00000010429|gene_variant|ENSSSCG00000010429|||n.98…
Block4	98252736	0.865385	0	0	0.0363636	0.0106383	0	0	0.0361446	0.270833	0.222222	0.45	0.233333	ANN=C|intron_variant|MODIFIER|ENSSSCE00000202977|GENE_ENSSSCE00000202977|transcript|transcript:ENSSSCT00000011414|protein_coding|3/17|c.547+74809A>G||||||,C|intron_variant|MODIFIER|ENSSSCE00000305733|GENE_ENSSSCE00000305733|transcript|transcript:ENSSSCT00000053831|protein_coding|3/17|c.592+74809A>G||||||,C|intragenic_variant|MODIFIER|PRKG1|ENSSSCG00000010429|gene_variant|ENSSSCG00000010429|||n.98…
Block4	98252766	0.878205	0	0	0.0363636	0.0106383	0	0	0.00595238	0.0208333	0.177778	0.05	0.0166667	ANN=G|intron_variant|MODIFIER|ENSSSCE00000202977|GENE_ENSSSCE00000202977|transcript|transcript:ENSSSCT00000011414|protein_coding|3/17|c.547+74779T>C||||||,G|intron_variant|MODIFIER|ENSSSCE00000305733|GENE_ENSSSCE00000305733|transcript|transcript:ENSSSCT00000053831|protein_coding|3/17|c.592+74779T>C||||||,G|intragenic_variant|MODIFIER|PRKG1|ENSSSCG00000010429|gene_variant|ENSSSCG00000010429|||n.98…
Block4	98252884	0.878205	0	0.0535714	0.0454545	0.0106383	0	0	0.740964	0.791667	0.454545	0.65	0.883333	ANN=G|intron_variant|MODIFIER|ENSSSCE00000202977|GENE_ENSSSCE00000202977|transcript|transcript:ENSSSCT00000011414|protein_coding|3/17|c.547+74661T>C||||||,G|intron_variant|MODIFIER|ENSSSCE00000305733|GENE_ENSSSCE00000305733|transcript|transcript:ENSSSCT00000053831|protein_coding|3/17|c.592+74661T>C||||||,G|intragenic_variant|MODIFIER|PRKG1|ENSSSCG00000010429|gene_variant|ENSSSCG00000010429|||n.98…
Block4	98252894	0.878205	0	0.0357143	0.0454545	0.0106383	0	0	0.746988	0.791667	0.454545	0.65	0.883333	ANN=A|intron_variant|MODIFIER|ENSSSCE00000202977|GENE_ENSSSCE00000202977|transcript|transcript:ENSSSCT00000011414|protein_coding|3/17|c.547+74651C>T||||||,A|intron_variant|MODIFIER|ENSSSCE00000305733|GENE_ENSSSCE00000305733|transcript|transcript:ENSSSCT00000053831|protein_coding|3/17|c.592+74651C>T||||||,A|intragenic_variant|MODIFIER|PRKG1|ENSSSCG00000010429|gene_variant|ENSSSCG00000010429|||n.98…
Block4	98252935	0.865385	0	0.0357143	0.0363636	0.0212766	0	0	0.73494	0.791667	0.454545	0.65	0.883333	ANN=T|intron_variant|MODIFIER|ENSSSCE00000202977|GENE_ENSSSCE00000202977|transcript|transcript:ENSSSCT00000011414|protein_coding|3/17|c.547+74610C>A||||||,T|intron_variant|MODIFIER|ENSSSCE00000305733|GENE_ENSSSCE00000305733|transcript|transcript:ENSSSCT00000053831|protein_coding|3/17|c.592+74610C>A||||||,T|intragenic_variant|MODIFIER|PRKG1|ENSSSCG00000010429|gene_variant|ENSSSCG00000010429|||n.98…
Block4	98253000	0.871795	0	0	0.0363636	0.0106383	0	0	0	0.0208333	0.177778	0.0666667	0.0166667	ANN=A|intron_variant|MODIFIER|ENSSSCE00000202977|GENE_ENSSSCE00000202977|transcript|transcript:ENSSSCT00000011414|protein_coding|3/17|c.547+74545C>T||||||,A|intron_variant|MODIFIER|ENSSSCE00000305733|GENE_ENSSSCE00000305733|transcript|transcript:ENSSSCT00000053831|protein_coding|3/17|c.592+74545C>T||||||,A|intragenic_variant|MODIFIER|PRKG1|ENSSSCG00000010429|gene_variant|ENSSSCG00000010429|||n.98…
Block4	98253029	0.878205	0	0.0357143	0.0363636	0.0106383	0	0	0.737805	0.791667	0.455556	0.666667	0.866667	ANN=A|intron_variant|MODIFIER|ENSSSCE00000202977|GENE_ENSSSCE00000202977|transcript|transcript:ENSSSCT00000011414|protein_coding|3/17|c.547+74516C>T||||||,A|intron_variant|MODIFIER|ENSSSCE00000305733|GENE_ENSSSCE00000305733|transcript|transcript:ENSSSCT00000053831|protein_coding|3/17|c.592+74516C>T||||||,A|intragenic_variant|MODIFIER|PRKG1|ENSSSCG00000010429|gene_variant|ENSSSCG00000010429|||n.98…
Block4	98253072	0.878205	0	0.0357143	0.0363636	0.0106383	0	0	0.121951	0.270833	0.355556	0.483333	0.25	ANN=G|intron_variant|MODIFIER|ENSSSCE00000202977|GENE_ENSSSCE00000202977|transcript|transcript:ENSSSCT00000011414|protein_coding|3/17|c.547+74473T>C||||||,G|intron_variant|MODIFIER|ENSSSCE00000305733|GENE_ENSSSCE00000305733|transcript|transcript:ENSSSCT00000053831|protein_coding|3/17|c.592+74473T>C||||||,G|intragenic_variant|MODIFIER|PRKG1|ENSSSCG00000010429|gene_variant|ENSSSCG00000010429|||n.98…
Block4	98253080	0.878205	0	0.0535714	0.0363636	0.0212766	0	0	0.743902	0.791667	0.433333	0.65	0.883333	ANN=C|intron_variant|MODIFIER|ENSSSCE00000202977|GENE_ENSSSCE00000202977|transcript|transcript:ENSSSCT00000011414|protein_coding|3/17|c.547+74465A>G||||||,C|intron_variant|MODIFIER|ENSSSCE00000305733|GENE_ENSSSCE00000305733|transcript|transcript:ENSSSCT00000053831|protein_coding|3/17|c.592+74465A>G||||||,C|intragenic_variant|MODIFIER|PRKG1|ENSSSCG00000010429|gene_variant|ENSSSCG00000010429|||n.98…
Block4	98253124	0.878205	0	0.0357143	0.0363636	0.0265957	0	0.0125	0.121951	0.270833	0.377778	0.483333	0.25	ANN=T|intron_variant|MODIFIER|ENSSSCE00000202977|GENE_ENSSSCE00000202977|transcript|transcript:ENSSSCT00000011414|protein_coding|3/17|c.547+74421G>A||||||,T|intron_variant|MODIFIER|ENSSSCE00000305733|GENE_ENSSSCE00000305733|transcript|transcript:ENSSSCT00000053831|protein_coding|3/17|c.592+74421G>A||||||,T|intragenic_variant|MODIFIER|PRKG1|ENSSSCG00000010429|gene_variant|ENSSSCG00000010429|||n.98…
Block4	98253326	0.878205	0	0.0357143	0.0363636	0.0106383	0	0	0.746988	0.791667	0.444444	0.65	0.883333	ANN=A|intron_variant|MODIFIER|ENSSSCE00000202977|GENE_ENSSSCE00000202977|transcript|transcript:ENSSSCT00000011414|protein_coding|3/17|c.547+74219C>T||||||,A|intron_variant|MODIFIER|ENSSSCE00000305733|GENE_ENSSSCE00000305733|transcript|transcript:ENSSSCT00000053831|protein_coding|3/17|c.592+74219C>T||||||,A|intragenic_variant|MODIFIER|PRKG1|ENSSSCG00000010429|gene_variant|ENSSSCG00000010429|||n.98…
Block4	98253384	0.865385	0	0.0357143	0.0363636	0.0159574	0	0	0.737805	0.791667	0.455556	0.65	0.87931	ANN=T|intron_variant|MODIFIER|ENSSSCE00000202977|GENE_ENSSSCE00000202977|transcript|transcript:ENSSSCT00000011414|protein_coding|3/17|c.547+74161G>A||||||,T|intron_variant|MODIFIER|ENSSSCE00000305733|GENE_ENSSSCE00000305733|transcript|transcript:ENSSSCT00000053831|protein_coding|3/17|c.592+74161G>A||||||,T|intragenic_variant|MODIFIER|PRKG1|ENSSSCG00000010429|gene_variant|ENSSSCG00000010429|||n.98…
Block4	98253386	0.865385	0	0.0357143	0.0363636	0.0159574	0	0	0.737805	0.791667	0.455556	0.65	0.87931	ANN=G|intron_variant|MODIFIER|ENSSSCE00000202977|GENE_ENSSSCE00000202977|transcript|transcript:ENSSSCT00000011414|protein_coding|3/17|c.547+74159T>C||||||,G|intron_variant|MODIFIER|ENSSSCE00000305733|GENE_ENSSSCE00000305733|transcript|transcript:ENSSSCT00000053831|protein_coding|3/17|c.592+74159T>C||||||,G|intragenic_variant|MODIFIER|PRKG1|ENSSSCG00000010429|gene_variant|ENSSSCG00000010429|||n.98…
Block4	98253389	0.871795	0	0.0357143	0.0454545	0.0106383	0	0	0.731707	0.791667	0.455556	0.65	0.87931	ANN=C|intron_variant|MODIFIER|ENSSSCE00000202977|GENE_ENSSSCE00000202977|transcript|transcript:ENSSSCT00000011414|protein_coding|3/17|c.547+74156A>G||||||,C|intron_variant|MODIFIER|ENSSSCE00000305733|GENE_ENSSSCE00000305733|transcript|transcript:ENSSSCT00000053831|protein_coding|3/17|c.592+74156A>G||||||,C|intragenic_variant|MODIFIER|PRKG1|ENSSSCG00000010429|gene_variant|ENSSSCG00000010429|||n.98…
Block4	98253422	0.865385	0	0.0178571	0.0363636	0.0106383	0	0	0.737805	0.791667	0.420455	0.65	0.883333	ANN=A|intron_variant|MODIFIER|ENSSSCE00000202977|GENE_ENSSSCE00000202977|transcript|transcript:ENSSSCT00000011414|protein_coding|3/17|c.547+74123C>T||||||,A|intron_variant|MODIFIER|ENSSSCE00000305733|GENE_ENSSSCE00000305733|transcript|transcript:ENSSSCT00000053831|protein_coding|3/17|c.592+74123C>T||||||,A|intragenic_variant|MODIFIER|PRKG1|ENSSSCG00000010429|gene_variant|ENSSSCG00000010429|||n.98…
Block4	98253433	0.871795	0	0.0178571	0.0363636	0.0106383	0	0	0.73494	0.791667	0.443182	0.666667	0.883333	ANN=A|intron_variant|MODIFIER|ENSSSCE00000202977|GENE_ENSSSCE00000202977|transcript|transcript:ENSSSCT00000011414|protein_coding|3/17|c.547+74112C>T||||||,A|intron_variant|MODIFIER|ENSSSCE00000305733|GENE_ENSSSCE00000305733|transcript|transcript:ENSSSCT00000053831|protein_coding|3/17|c.592+74112C>T||||||,A|intragenic_variant|MODIFIER|PRKG1|ENSSSCG00000010429|gene_variant|ENSSSCG00000010429|||n.98…
Block4	98253485	0.891026	0	0.0357143	0.0363636	0.0106383	0	0	0.720238	0.791667	0.444444	0.683333	0.896552	ANN=C|intron_variant|MODIFIER|ENSSSCE00000202977|GENE_ENSSSCE00000202977|transcript|transcript:ENSSSCT00000011414|protein_coding|3/17|c.547+74060A>G||||||,C|intron_variant|MODIFIER|ENSSSCE00000305733|GENE_ENSSSCE00000305733|transcript|transcript:ENSSSCT00000053831|protein_coding|3/17|c.592+74060A>G||||||,C|intragenic_variant|MODIFIER|PRKG1|ENSSSCG00000010429|gene_variant|ENSSSCG00000010429|||n.98…
Block4	98253549	0.878205	0	0.0357143	0.037037	0.0106383	0	0	0.732143	0.791667	0.411111	0.7	0.87931	ANN=A|intron_variant|MODIFIER|ENSSSCE00000202977|GENE_ENSSSCE00000202977|transcript|transcript:ENSSSCT00000011414|protein_coding|3/17|c.547+73996C>T||||||,A|intron_variant|MODIFIER|ENSSSCE00000305733|GENE_ENSSSCE00000305733|transcript|transcript:ENSSSCT00000053831|protein_coding|3/17|c.592+73996C>T||||||,A|intragenic_variant|MODIFIER|PRKG1|ENSSSCG00000010429|gene_variant|ENSSSCG00000010429|||n.98…
Block4	98253623	0.87013	0	0	0.037037	0.0106383	0	0.0125	0.0060241	0.0208333	0.177778	0.05	0.0166667	ANN=G|intron_variant|MODIFIER|ENSSSCE00000202977|GENE_ENSSSCE00000202977|transcript|transcript:ENSSSCT00000011414|protein_coding|3/17|c.547+73922T>C||||||,G|intron_variant|MODIFIER|ENSSSCE00000305733|GENE_ENSSSCE00000305733|transcript|transcript:ENSSSCT00000053831|protein_coding|3/17|c.592+73922T>C||||||,G|intragenic_variant|MODIFIER|PRKG1|ENSSSCG00000010429|gene_variant|ENSSSCG00000010429|||n.98…
Block4	98253724	0.881579	0	0.0357143	0.0363636	0.0106383	0	0	0.0892857	0.0208333	0.3	0.0833333	0.0666667	ANN=C|intron_variant|MODIFIER|ENSSSCE00000202977|GENE_ENSSSCE00000202977|transcript|transcript:ENSSSCT00000011414|protein_coding|3/17|c.547+73821A>G||||||,C|intron_variant|MODIFIER|ENSSSCE00000305733|GENE_ENSSSCE00000305733|transcript|transcript:ENSSSCT00000053831|protein_coding|3/17|c.592+73821A>G||||||,C|intragenic_variant|MODIFIER|PRKG1|ENSSSCG00000010429|gene_variant|ENSSSCG00000010429|||n.98…
Block4	98253761	0.875	0	0.0357143	0.0363636	0.0159574	0	0	0.728916	0.8125	0.444444	0.716667	0.9	ANN=C|intron_variant|MODIFIER|ENSSSCE00000202977|GENE_ENSSSCE00000202977|transcript|transcript:ENSSSCT00000011414|protein_coding|3/17|c.547+73784A>G||||||,C|intron_variant|MODIFIER|ENSSSCE00000305733|GENE_ENSSSCE00000305733|transcript|transcript:ENSSSCT00000053831|protein_coding|3/17|c.592+73784A>G||||||,C|intragenic_variant|MODIFIER|PRKG1|ENSSSCG00000010429|gene_variant|ENSSSCG00000010429|||n.98…
Block4	98253811	0.876623	0	0.0357143	0.0363636	0.0159574	0	0	0.73494	0.8125	0.444444	0.75	0.866667	ANN=T|intron_variant|MODIFIER|ENSSSCE00000202977|GENE_ENSSSCE00000202977|transcript|transcript:ENSSSCT00000011414|protein_coding|3/17|c.547+73734G>A||||||,T|intron_variant|MODIFIER|ENSSSCE00000305733|GENE_ENSSSCE00000305733|transcript|transcript:ENSSSCT00000053831|protein_coding|3/17|c.592+73734G>A||||||,T|intragenic_variant|MODIFIER|PRKG1|ENSSSCG00000010429|gene_variant|ENSSSCG00000010429|||n.98…
Block4	98253820	0.87013	0	0.0357143	0.0363636	0.0159574	0	0	0.120482	0.270833	0.355556	0.5	0.233333	ANN=G|intron_variant|MODIFIER|ENSSSCE00000202977|GENE_ENSSSCE00000202977|transcript|transcript:ENSSSCT00000011414|protein_coding|3/17|c.547+73725G>C||||||,G|intron_variant|MODIFIER|ENSSSCE00000305733|GENE_ENSSSCE00000305733|transcript|transcript:ENSSSCT00000053831|protein_coding|3/17|c.592+73725G>C||||||,G|intragenic_variant|MODIFIER|PRKG1|ENSSSCG00000010429|gene_variant|ENSSSCG00000010429|||n.98…
Block4	98253865	0.861842	0	0.0357143	0.0363636	0.016129	0	0	0.113095	0.270833	0.355556	0.5	0.216667	ANN=C|intron_variant|MODIFIER|ENSSSCE00000202977|GENE_ENSSSCE00000202977|transcript|transcript:ENSSSCT00000011414|protein_coding|3/17|c.547+73680T>G||||||,C|intron_variant|MODIFIER|ENSSSCE00000305733|GENE_ENSSSCE00000305733|transcript|transcript:ENSSSCT00000053831|protein_coding|3/17|c.592+73680T>G||||||,C|intragenic_variant|MODIFIER|PRKG1|ENSSSCG00000010429|gene_variant|ENSSSCG00000010429|||n.98…
Block4	98253926	0.878205	0	0.0357143	0.0363636	0.0106383	0	0.0125	0.119048	0.25	0.433333	0.466667	0.266667	ANN=T|intron_variant|MODIFIER|ENSSSCE00000202977|GENE_ENSSSCE00000202977|transcript|transcript:ENSSSCT00000011414|protein_coding|3/17|c.547+73619G>A||||||,T|intron_variant|MODIFIER|ENSSSCE00000305733|GENE_ENSSSCE00000305733|transcript|transcript:ENSSSCT00000053831|protein_coding|3/17|c.592+73619G>A||||||,T|intragenic_variant|MODIFIER|PRKG1|ENSSSCG00000010429|gene_variant|ENSSSCG00000010429|||n.98…
Block4	98253971	0.871795	0	0.0357143	0.0363636	0.0106383	0	0.0125	0.113095	0.270833	0.455556	0.5	0.266667	ANN=G|intron_variant|MODIFIER|ENSSSCE00000202977|GENE_ENSSSCE00000202977|transcript|transcript:ENSSSCT00000011414|protein_coding|3/17|c.547+73574T>C||||||,G|intron_variant|MODIFIER|ENSSSCE00000305733|GENE_ENSSSCE00000305733|transcript|transcript:ENSSSCT00000053831|protein_coding|3/17|c.592+73574T>C||||||,G|intragenic_variant|MODIFIER|PRKG1|ENSSSCG00000010429|gene_variant|ENSSSCG00000010429|||n.98…
Block4	98253981	0.884615	0	0.0357143	0.0363636	0.0106383	0	0.0125	0.119048	0.270833	0.455556	0.5	0.266667	ANN=A|intron_variant|MODIFIER|ENSSSCE00000202977|GENE_ENSSSCE00000202977|transcript|transcript:ENSSSCT00000011414|protein_coding|3/17|c.547+73564G>T||||||,A|intron_variant|MODIFIER|ENSSSCE00000305733|GENE_ENSSSCE00000305733|transcript|transcript:ENSSSCT00000053831|protein_coding|3/17|c.592+73564G>T||||||,A|intragenic_variant|MODIFIER|PRKG1|ENSSSCG00000010429|gene_variant|ENSSSCG00000010429|||n.98…
Block4	98254075	0.878205	0	0	0.0363636	0.0106383	0	0.0125	0.00595238	0.0208333	0.322222	0.0833333	0.05	ANN=C|intron_variant|MODIFIER|ENSSSCE00000202977|GENE_ENSSSCE00000202977|transcript|transcript:ENSSSCT00000011414|protein_coding|3/17|c.547+73470A>G||||||,C|intron_variant|MODIFIER|ENSSSCE00000305733|GENE_ENSSSCE00000305733|transcript|transcript:ENSSSCT00000053831|protein_coding|3/17|c.592+73470A>G||||||,C|intragenic_variant|MODIFIER|PRKG1|ENSSSCG00000010429|gene_variant|ENSSSCG00000010429|||n.98…
Block4	98254118	0.878205	0	0.0357143	0.0363636	0.0106383	0	0.0125	0.13253	0.270833	0.455556	0.5	0.3	ANN=T|intron_variant|MODIFIER|ENSSSCE00000202977|GENE_ENSSSCE00000202977|transcript|transcript:ENSSSCT00000011414|protein_coding|3/17|c.547+73427G>A||||||,T|intron_variant|MODIFIER|ENSSSCE00000305733|GENE_ENSSSCE00000305733|transcript|transcript:ENSSSCT00000053831|protein_coding|3/17|c.592+73427G>A||||||,T|intragenic_variant|MODIFIER|PRKG1|ENSSSCG00000010429|gene_variant|ENSSSCG00000010429|||n.98…
Block4	98254139	0.876623	0	0.0357143	0.0181818	0.0106383	0	0.0125	0.126506	0.270833	0.455556	0.5	0.3	ANN=A|intron_variant|MODIFIER|ENSSSCE00000202977|GENE_ENSSSCE00000202977|transcript|transcript:ENSSSCT00000011414|protein_coding|3/17|c.547+73406A>T||||||,A|intron_variant|MODIFIER|ENSSSCE00000305733|GENE_ENSSSCE00000305733|transcript|transcript:ENSSSCT00000053831|protein_coding|3/17|c.592+73406A>T||||||,A|intragenic_variant|MODIFIER|PRKG1|ENSSSCG00000010429|gene_variant|ENSSSCG00000010429|||n.98…
Block4	98254152	0.883117	0	0.0357143	0.0272727	0.0107527	0	0.0125	0.13253	0.270833	0.455556	0.5	0.3	ANN=T|intron_variant|MODIFIER|ENSSSCE00000202977|GENE_ENSSSCE00000202977|transcript|transcript:ENSSSCT00000011414|protein_coding|3/17|c.547+73393G>A||||||,T|intron_variant|MODIFIER|ENSSSCE00000305733|GENE_ENSSSCE00000305733|transcript|transcript:ENSSSCT00000053831|protein_coding|3/17|c.592+73393G>A||||||,T|intragenic_variant|MODIFIER|PRKG1|ENSSSCG00000010429|gene_variant|ENSSSCG00000010429|||n.98…
Block4	98254209	0.871795	0	0.0357143	0.0363636	0.0106383	0	0.0125	0.128049	0.270833	0.444444	0.5	0.310345	ANN=C|intron_variant|MODIFIER|ENSSSCE00000202977|GENE_ENSSSCE00000202977|transcript|transcript:ENSSSCT00000011414|protein_coding|3/17|c.547+73336A>G||||||,C|intron_variant|MODIFIER|ENSSSCE00000305733|GENE_ENSSSCE00000305733|transcript|transcript:ENSSSCT00000053831|protein_coding|3/17|c.592+73336A>G||||||,C|intragenic_variant|MODIFIER|PRKG1|ENSSSCG00000010429|gene_variant|ENSSSCG00000010429|||n.98…
Block4	98254290	0.884615	0	0.0357143	0.0462963	0.0106383	0	0.0125	0.140244	0.270833	0.444444	0.5	0.293103	ANN=A|intron_variant|MODIFIER|ENSSSCE00000202977|GENE_ENSSSCE00000202977|transcript|transcript:ENSSSCT00000011414|protein_coding|3/17|c.547+73255A>T||||||,A|intron_variant|MODIFIER|ENSSSCE00000305733|GENE_ENSSSCE00000305733|transcript|transcript:ENSSSCT00000053831|protein_coding|3/17|c.592+73255A>T||||||,A|intragenic_variant|MODIFIER|PRKG1|ENSSSCG00000010429|gene_variant|ENSSSCG00000010429|||n.98…
Block4	98254804	0.871795	0	0.0357143	0.0363636	0.0106383	0	0.0125	0.541667	0.583333	0.311111	0.516667	0.383333	ANN=T|intron_variant|MODIFIER|ENSSSCE00000202977|GENE_ENSSSCE00000202977|transcript|transcript:ENSSSCT00000011414|protein_coding|3/17|c.547+72741G>A||||||,T|intron_variant|MODIFIER|ENSSSCE00000305733|GENE_ENSSSCE00000305733|transcript|transcript:ENSSSCT00000053831|protein_coding|3/17|c.592+72741G>A||||||,T|intragenic_variant|MODIFIER|PRKG1|ENSSSCG00000010429|gene_variant|ENSSSCG00000010429|||n.98…
Block4	98254906	0.858974	0	0.0357143	0.0363636	0.0106383	0	0	0.535714	0.583333	0.311111	0.5	0.366667	ANN=C|intron_variant|MODIFIER|ENSSSCE00000202977|GENE_ENSSSCE00000202977|transcript|transcript:ENSSSCT00000011414|protein_coding|3/17|c.547+72639A>G||||||,C|intron_variant|MODIFIER|ENSSSCE00000305733|GENE_ENSSSCE00000305733|transcript|transcript:ENSSSCT00000053831|protein_coding|3/17|c.592+72639A>G||||||,C|intragenic_variant|MODIFIER|PRKG1|ENSSSCG00000010429|gene_variant|ENSSSCG00000010429|||n.98…
Block4	98254922	0.865385	0	0	0.0454545	0.0106383	0	0	0.00595238	0.0208333	0.177778	0.0666667	0	ANN=T|intron_variant|MODIFIER|ENSSSCE00000202977|GENE_ENSSSCE00000202977|transcript|transcript:ENSSSCT00000011414|protein_coding|3/17|c.547+72623G>A||||||,T|intron_variant|MODIFIER|ENSSSCE00000305733|GENE_ENSSSCE00000305733|transcript|transcript:ENSSSCT00000053831|protein_coding|3/17|c.592+72623G>A||||||,T|intragenic_variant|MODIFIER|PRKG1|ENSSSCG00000010429|gene_variant|ENSSSCG00000010429|||n.98…
Block4	98255009	0.878205	0	0.0357143	0.0363636	0.0106383	0	0.0125	0.529762	0.583333	0.311111	0.5	0.366667	ANN=T|intron_variant|MODIFIER|ENSSSCE00000202977|GENE_ENSSSCE00000202977|transcript|transcript:ENSSSCT00000011414|protein_coding|3/17|c.547+72536C>A||||||,T|intron_variant|MODIFIER|ENSSSCE00000305733|GENE_ENSSSCE00000305733|transcript|transcript:ENSSSCT00000053831|protein_coding|3/17|c.592+72536C>A||||||,T|intragenic_variant|MODIFIER|PRKG1|ENSSSCG00000010429|gene_variant|ENSSSCG00000010429|||n.98…
Block4	98255026	0.884615	0	0.0357143	0.0363636	0.0106383	0	0.0125	0.52381	0.583333	0.318182	0.5	0.366667	ANN=G|intron_variant|MODIFIER|ENSSSCE00000202977|GENE_ENSSSCE00000202977|transcript|transcript:ENSSSCT00000011414|protein_coding|3/17|c.547+72519T>C||||||,G|intron_variant|MODIFIER|ENSSSCE00000305733|GENE_ENSSSCE00000305733|transcript|transcript:ENSSSCT00000053831|protein_coding|3/17|c.592+72519T>C||||||,G|intragenic_variant|MODIFIER|PRKG1|ENSSSCG00000010429|gene_variant|ENSSSCG00000010429|||n.98…
Block4	98255068	0.878205	0	0.0357143	0.0363636	0.0106383	0	0.0125	0.517857	0.583333	0.325581	0.5	0.366667	ANN=A|intron_variant|MODIFIER|ENSSSCE00000202977|GENE_ENSSSCE00000202977|transcript|transcript:ENSSSCT00000011414|protein_coding|3/17|c.547+72477G>T||||||,A|intron_variant|MODIFIER|ENSSSCE00000305733|GENE_ENSSSCE00000305733|transcript|transcript:ENSSSCT00000053831|protein_coding|3/17|c.592+72477G>T||||||,A|intragenic_variant|MODIFIER|PRKG1|ENSSSCG00000010429|gene_variant|ENSSSCG00000010429|||n.98…
Block4	98255103	0.878205	0	0.0357143	0.0363636	0.0106383	0	0.0125	0.529762	0.583333	0.318182	0.5	0.366667	ANN=T|intron_variant|MODIFIER|ENSSSCE00000202977|GENE_ENSSSCE00000202977|transcript|transcript:ENSSSCT00000011414|protein_coding|3/17|c.547+72442G>A||||||,T|intron_variant|MODIFIER|ENSSSCE00000305733|GENE_ENSSSCE00000305733|transcript|transcript:ENSSSCT00000053831|protein_coding|3/17|c.592+72442G>A||||||,T|intragenic_variant|MODIFIER|PRKG1|ENSSSCG00000010429|gene_variant|ENSSSCG00000010429|||n.98…
Block4	98255149	0.878205	0	0.0357143	0.0363636	0.0106383	0	0	0.535714	0.583333	0.311111	0.5	0.366667	ANN=G|intron_variant|MODIFIER|ENSSSCE00000202977|GENE_ENSSSCE00000202977|transcript|transcript:ENSSSCT00000011414|protein_coding|3/17|c.547+72396T>C||||||,G|intron_variant|MODIFIER|ENSSSCE00000305733|GENE_ENSSSCE00000305733|transcript|transcript:ENSSSCT00000053831|protein_coding|3/17|c.592+72396T>C||||||,G|intragenic_variant|MODIFIER|PRKG1|ENSSSCG00000010429|gene_variant|ENSSSCG00000010429|||n.98…
Block4	98255160	0.884615	0	0.0357143	0.0363636	0.0106383	0	0.0125	0.535714	0.583333	0.433333	0.5	0.4	ANN=T|intron_variant|MODIFIER|ENSSSCE00000202977|GENE_ENSSSCE00000202977|transcript|transcript:ENSSSCT00000011414|protein_coding|3/17|c.547+72385G>A||||||,T|intron_variant|MODIFIER|ENSSSCE00000305733|GENE_ENSSSCE00000305733|transcript|transcript:ENSSSCT00000053831|protein_coding|3/17|c.592+72385G>A||||||,T|intragenic_variant|MODIFIER|PRKG1|ENSSSCG00000010429|gene_variant|ENSSSCG00000010429|||n.98…
Block4	98255178	0.884615	0	0.0357143	0.0363636	0.0212766	0	0	0.535714	0.583333	0.311111	0.5	0.35	ANN=C|intron_variant|MODIFIER|ENSSSCE00000202977|GENE_ENSSSCE00000202977|transcript|transcript:ENSSSCT00000011414|protein_coding|3/17|c.547+72367C>G||||||,C|intron_variant|MODIFIER|ENSSSCE00000305733|GENE_ENSSSCE00000305733|transcript|transcript:ENSSSCT00000053831|protein_coding|3/17|c.592+72367C>G||||||,C|intragenic_variant|MODIFIER|PRKG1|ENSSSCG00000010429|gene_variant|ENSSSCG00000010429|||n.98…
Block4	98255189	0.884615	0	0.0357143	0.0363636	0.0159574	0	0	0.547619	0.583333	0.311111	0.5	0.35	ANN=C|intron_variant|MODIFIER|ENSSSCE00000202977|GENE_ENSSSCE00000202977|transcript|transcript:ENSSSCT00000011414|protein_coding|3/17|c.547+72356A>G||||||,C|intron_variant|MODIFIER|ENSSSCE00000305733|GENE_ENSSSCE00000305733|transcript|transcript:ENSSSCT00000053831|protein_coding|3/17|c.592+72356A>G||||||,C|intragenic_variant|MODIFIER|PRKG1|ENSSSCG00000010429|gene_variant|ENSSSCG00000010429|||n.98…
Block4	98255203	0.884615	0	0	0.0363636	0.0106383	0	0	0	0.0208333	0.181818	0.05	0	ANN=G|intron_variant|MODIFIER|ENSSSCE00000202977|GENE_ENSSSCE00000202977|transcript|transcript:ENSSSCT00000011414|protein_coding|3/17|c.547+72342T>C||||||,G|intron_variant|MODIFIER|ENSSSCE00000305733|GENE_ENSSSCE00000305733|transcript|transcript:ENSSSCT00000053831|protein_coding|3/17|c.592+72342T>C||||||,G|intragenic_variant|MODIFIER|PRKG1|ENSSSCG00000010429|gene_variant|ENSSSCG00000010429|||n.98…
Block4	98255234	0.878205	0	0.0357143	0.0363636	0.0106383	0	0.0125	0.541667	0.583333	0.311111	0.533333	0.35	ANN=G|intron_variant|MODIFIER|ENSSSCE00000202977|GENE_ENSSSCE00000202977|transcript|transcript:ENSSSCT00000011414|protein_coding|3/17|c.547+72311T>C||||||,G|intron_variant|MODIFIER|ENSSSCE00000305733|GENE_ENSSSCE00000305733|transcript|transcript:ENSSSCT00000053831|protein_coding|3/17|c.592+72311T>C||||||,G|intragenic_variant|MODIFIER|PRKG1|ENSSSCG00000010429|gene_variant|ENSSSCG00000010429|||n.98…
Block4	98255476	0.883117	0	0	0.0727273	0.0543478	0	0	0.458333	0.583333	0.238636	0.5	0.35	ANN=C|intron_variant|MODIFIER|ENSSSCE00000202977|GENE_ENSSSCE00000202977|transcript|transcript:ENSSSCT00000011414|protein_coding|3/17|c.547+72069A>G||||||,C|intron_variant|MODIFIER|ENSSSCE00000305733|GENE_ENSSSCE00000305733|transcript|transcript:ENSSSCT00000053831|protein_coding|3/17|c.592+72069A>G||||||,C|intragenic_variant|MODIFIER|PRKG1|ENSSSCG00000010429|gene_variant|ENSSSCG00000010429|||n.98…
Block4	98255609	0.883117	0	0	0.0363636	0.0106383	0	0	0	0.0208333	0.177778	0.0344828	0	ANN=A|intron_variant|MODIFIER|ENSSSCE00000202977|GENE_ENSSSCE00000202977|transcript|transcript:ENSSSCT00000011414|protein_coding|3/17|c.547+71936C>T||||||,A|intron_variant|MODIFIER|ENSSSCE00000305733|GENE_ENSSSCE00000305733|transcript|transcript:ENSSSCT00000053831|protein_coding|3/17|c.592+71936C>T||||||,A|intragenic_variant|MODIFIER|PRKG1|ENSSSCG00000010429|gene_variant|ENSSSCG00000010429|||n.98…
Block4	98255652	0.876623	0	0.0178571	0.0363636	0.0106383	0	0.0125	0.434524	0.583333	0.222222	0.483333	0.327586	ANN=A|intron_variant|MODIFIER|ENSSSCE00000202977|GENE_ENSSSCE00000202977|transcript|transcript:ENSSSCT00000011414|protein_coding|3/17|c.547+71893C>T||||||,A|intron_variant|MODIFIER|ENSSSCE00000305733|GENE_ENSSSCE00000305733|transcript|transcript:ENSSSCT00000053831|protein_coding|3/17|c.592+71893C>T||||||,A|intragenic_variant|MODIFIER|PRKG1|ENSSSCG00000010429|gene_variant|ENSSSCG00000010429|||n.98…
Block4	98255804	0.88	0	0	0.0363636	0.0106383	0	0	0.452381	0.583333	0.238636	0.466667	0.362069	ANN=T|intron_variant|MODIFIER|ENSSSCE00000202977|GENE_ENSSSCE00000202977|transcript|transcript:ENSSSCT00000011414|protein_coding|3/17|c.547+71741G>A||||||,T|intron_variant|MODIFIER|ENSSSCE00000305733|GENE_ENSSSCE00000305733|transcript|transcript:ENSSSCT00000053831|protein_coding|3/17|c.592+71741G>A||||||,T|intragenic_variant|MODIFIER|PRKG1|ENSSSCG00000010429|gene_variant|ENSSSCG00000010429|||n.98…
Block4	98255972	0.876623	0.0227273	0	0.0545455	0.0212766	0	0	0.0361446	0.270833	0.222222	0.45	0.233333	ANN=A|intron_variant|MODIFIER|ENSSSCE00000202977|GENE_ENSSSCE00000202977|transcript|transcript:ENSSSCT00000011414|protein_coding|3/17|c.547+71573G>T||||||,A|intron_variant|MODIFIER|ENSSSCE00000305733|GENE_ENSSSCE00000305733|transcript|transcript:ENSSSCT00000053831|protein_coding|3/17|c.592+71573G>T||||||,A|intragenic_variant|MODIFIER|PRKG1|ENSSSCG00000010429|gene_variant|ENSSSCG00000010429|||n.98…
Block4	98255981	0.896104	0.636364	0.607143	0.462963	0.344086	0	0.0125	0.0361446	0.291667	0.222222	0.483333	0.233333	ANN=C|intron_variant|MODIFIER|ENSSSCE00000202977|GENE_ENSSSCE00000202977|transcript|transcript:ENSSSCT00000011414|protein_coding|3/17|c.547+71564A>G||||||,C|intron_variant|MODIFIER|ENSSSCE00000305733|GENE_ENSSSCE00000305733|transcript|transcript:ENSSSCT00000053831|protein_coding|3/17|c.592+71564A>G||||||,C|intragenic_variant|MODIFIER|PRKG1|ENSSSCG00000010429|gene_variant|ENSSSCG00000010429|||n.98…
Block4	98255999	0.876623	0.0681818	0	0.0363636	0.016129	0	0	0.0361446	0.270833	0.222222	0.45	0.25	ANN=T|intron_variant|MODIFIER|ENSSSCE00000202977|GENE_ENSSSCE00000202977|transcript|transcript:ENSSSCT00000011414|protein_coding|3/17|c.547+71546G>A||||||,T|intron_variant|MODIFIER|ENSSSCE00000305733|GENE_ENSSSCE00000305733|transcript|transcript:ENSSSCT00000053831|protein_coding|3/17|c.592+71546G>A||||||,T|intragenic_variant|MODIFIER|PRKG1|ENSSSCG00000010429|gene_variant|ENSSSCG00000010429|||n.98…
Block4	98256015	0.871795	0	0	0.0363636	0.0106383	0	0	0	0.0208333	0.177778	0.0833333	0	ANN=C|intron_variant|MODIFIER|ENSSSCE00000202977|GENE_ENSSSCE00000202977|transcript|transcript:ENSSSCT00000011414|protein_coding|3/17|c.547+71530A>G||||||,C|intron_variant|MODIFIER|ENSSSCE00000305733|GENE_ENSSSCE00000305733|transcript|transcript:ENSSSCT00000053831|protein_coding|3/17|c.592+71530A>G||||||,C|intragenic_variant|MODIFIER|PRKG1|ENSSSCG00000010429|gene_variant|ENSSSCG00000010429|||n.98…
Block4	98256027	0.878205	0.0227273	0	0.0363636	0.0212766	0	0.0125	0.0301205	0.270833	0.211111	0.466667	0.233333	ANN=T|intron_variant|MODIFIER|ENSSSCE00000202977|GENE_ENSSSCE00000202977|transcript|transcript:ENSSSCT00000011414|protein_coding|3/17|c.547+71518G>A||||||,T|intron_variant|MODIFIER|ENSSSCE00000305733|GENE_ENSSSCE00000305733|transcript|transcript:ENSSSCT00000053831|protein_coding|3/17|c.592+71518G>A||||||,T|intragenic_variant|MODIFIER|PRKG1|ENSSSCG00000010429|gene_variant|ENSSSCG00000010429|||n.98…
Block4	98256076	0.871795	0	0	0.0363636	0.0106383	0	0	0.0240964	0.270833	0.211111	0.466667	0.233333	ANN=C|intron_variant|MODIFIER|ENSSSCE00000202977|GENE_ENSSSCE00000202977|transcript|transcript:ENSSSCT00000011414|protein_coding|3/17|c.547+71469A>G||||||,C|intron_variant|MODIFIER|ENSSSCE00000305733|GENE_ENSSSCE00000305733|transcript|transcript:ENSSSCT00000053831|protein_coding|3/17|c.592+71469A>G||||||,C|intragenic_variant|MODIFIER|PRKG1|ENSSSCG00000010429|gene_variant|ENSSSCG00000010429|||n.98…
Block4	98256120	0.865385	0	0.0178571	0.0363636	0.0159574	0	0	0.0416667	0.270833	0.222222	0.466667	0.25	ANN=C|intron_variant|MODIFIER|ENSSSCE00000202977|GENE_ENSSSCE00000202977|transcript|transcript:ENSSSCT00000011414|protein_coding|3/17|c.547+71425A>G||||||,C|intron_variant|MODIFIER|ENSSSCE00000305733|GENE_ENSSSCE00000305733|transcript|transcript:ENSSSCT00000053831|protein_coding|3/17|c.592+71425A>G||||||,C|intragenic_variant|MODIFIER|PRKG1|ENSSSCG00000010429|gene_variant|ENSSSCG00000010429|||n.98…
Block4	98256218	0.884615	0	0	0.0363636	0.0106383	0	0	0	0.0208333	0.177778	0.0833333	0	ANN=C|intron_variant|MODIFIER|ENSSSCE00000202977|GENE_ENSSSCE00000202977|transcript|transcript:ENSSSCT00000011414|protein_coding|3/17|c.547+71327A>G||||||,C|intron_variant|MODIFIER|ENSSSCE00000305733|GENE_ENSSSCE00000305733|transcript|transcript:ENSSSCT00000053831|protein_coding|3/17|c.592+71327A>G||||||,C|intragenic_variant|MODIFIER|PRKG1|ENSSSCG00000010429|gene_variant|ENSSSCG00000010429|||n.98…
Block4	98256317	0.878205	0	0	0.0277778	0.0106383	0	0	0	0.0208333	0.177778	0.1	0	ANN=C|intron_variant|MODIFIER|ENSSSCE00000202977|GENE_ENSSSCE00000202977|transcript|transcript:ENSSSCT00000011414|protein_coding|3/17|c.547+71228T>G||||||,C|intron_variant|MODIFIER|ENSSSCE00000305733|GENE_ENSSSCE00000305733|transcript|transcript:ENSSSCT00000053831|protein_coding|3/17|c.592+71228T>G||||||,C|intragenic_variant|MODIFIER|PRKG1|ENSSSCG00000010429|gene_variant|ENSSSCG00000010429|||n.98…
Block4	98256488	0.878205	0	0	0.0363636	0.0106383	0	0	0	0.0208333	0.177778	0.0666667	0	ANN=G|intron_variant|MODIFIER|ENSSSCE00000202977|GENE_ENSSSCE00000202977|transcript|transcript:ENSSSCT00000011414|protein_coding|3/17|c.547+71057G>C||||||,G|intron_variant|MODIFIER|ENSSSCE00000305733|GENE_ENSSSCE00000305733|transcript|transcript:ENSSSCT00000053831|protein_coding|3/17|c.592+71057G>C||||||,G|intragenic_variant|MODIFIER|PRKG1|ENSSSCG00000010429|gene_variant|ENSSSCG00000010429|||n.98…
Block4	98256571	0.878205	0	0	0.0277778	0.0107527	0	0	0	0.0208333	0.181818	0.05	0	ANN=C|intron_variant|MODIFIER|ENSSSCE00000202977|GENE_ENSSSCE00000202977|transcript|transcript:ENSSSCT00000011414|protein_coding|3/17|c.547+70974A>G||||||,C|intron_variant|MODIFIER|ENSSSCE00000305733|GENE_ENSSSCE00000305733|transcript|transcript:ENSSSCT00000053831|protein_coding|3/17|c.592+70974A>G||||||,C|intragenic_variant|MODIFIER|PRKG1|ENSSSCG00000010429|gene_variant|ENSSSCG00000010429|||n.98…
Block4	98256696	0.876623	0	0	0.0363636	0.0106383	0	0	0.0301205	0.270833	0.233333	0.45	0.2	ANN=A|intron_variant|MODIFIER|ENSSSCE00000202977|GENE_ENSSSCE00000202977|transcript|transcript:ENSSSCT00000011414|protein_coding|3/17|c.547+70849C>T||||||,A|intron_variant|MODIFIER|ENSSSCE00000305733|GENE_ENSSSCE00000305733|transcript|transcript:ENSSSCT00000053831|protein_coding|3/17|c.592+70849C>T||||||,A|intragenic_variant|MODIFIER|PRKG1|ENSSSCG00000010429|gene_variant|ENSSSCG00000010429|||n.98…
Block4	98256804	0.884615	0	0	0.0363636	0.0159574	0	0	0.0426829	0.270833	0.222222	0.45	0.233333	ANN=T|intron_variant|MODIFIER|ENSSSCE00000202977|GENE_ENSSSCE00000202977|transcript|transcript:ENSSSCT00000011414|protein_coding|3/17|c.547+70741G>A||||||,T|intron_variant|MODIFIER|ENSSSCE00000305733|GENE_ENSSSCE00000305733|transcript|transcript:ENSSSCT00000053831|protein_coding|3/17|c.592+70741G>A||||||,T|intragenic_variant|MODIFIER|PRKG1|ENSSSCG00000010429|gene_variant|ENSSSCG00000010429|||n.98…
Block4	98256963	0.876623	0	0	0.0363636	0.0159574	0	0.0125	0	0.0208333	0.177778	0.0666667	0	ANN=G|intron_variant|MODIFIER|ENSSSCE00000202977|GENE_ENSSSCE00000202977|transcript|transcript:ENSSSCT00000011414|protein_coding|3/17|c.547+70582A>C||||||,G|intron_variant|MODIFIER|ENSSSCE00000305733|GENE_ENSSSCE00000305733|transcript|transcript:ENSSSCT00000053831|protein_coding|3/17|c.592+70582A>C||||||,G|intragenic_variant|MODIFIER|PRKG1|ENSSSCG00000010429|gene_variant|ENSSSCG00000010429|||n.98…
Block4	98259222	0.884615	0	0	0.0363636	0.0106383	0	0	0	0.0208333	0.177778	0.0666667	0	ANN=G|intron_variant|MODIFIER|ENSSSCE00000202977|GENE_ENSSSCE00000202977|transcript|transcript:ENSSSCT00000011414|protein_coding|3/17|c.547+68323T>C||||||,G|intron_variant|MODIFIER|ENSSSCE00000305733|GENE_ENSSSCE00000305733|transcript|transcript:ENSSSCT00000053831|protein_coding|3/17|c.592+68323T>C||||||,G|intragenic_variant|MODIFIER|PRKG1|ENSSSCG00000010429|gene_variant|ENSSSCG00000010429|||n.98…
Block4	98259242	0.884615	0	0	0.0363636	0.0107527	0	0	0.228916	0.5	0.333333	0.733333	0.683333	ANN=T|intron_variant|MODIFIER|ENSSSCE00000202977|GENE_ENSSSCE00000202977|transcript|transcript:ENSSSCT00000011414|protein_coding|3/17|c.547+68303G>A||||||,T|intron_variant|MODIFIER|ENSSSCE00000305733|GENE_ENSSSCE00000305733|transcript|transcript:ENSSSCT00000053831|protein_coding|3/17|c.592+68303G>A||||||,T|intragenic_variant|MODIFIER|PRKG1|ENSSSCG00000010429|gene_variant|ENSSSCG00000010429|||n.98…
Block4	98259607	0.897436	0.0227273	0	0.0363636	0.0106383	0	0	0	0.0208333	0.181818	0.0833333	0	ANN=T|intron_variant|MODIFIER|ENSSSCE00000202977|GENE_ENSSSCE00000202977|transcript|transcript:ENSSSCT00000011414|protein_coding|3/17|c.547+67938G>A||||||,T|intron_variant|MODIFIER|ENSSSCE00000305733|GENE_ENSSSCE00000305733|transcript|transcript:ENSSSCT00000053831|protein_coding|3/17|c.592+67938G>A||||||,T|intragenic_variant|MODIFIER|PRKG1|ENSSSCG00000010429|gene_variant|ENSSSCG00000010429|||n.98…
Block4	98259798	0.878205	0	0	0.0363636	0.0106383	0	0	0	0.0208333	0.177778	0.0666667	0	ANN=G|intron_variant|MODIFIER|ENSSSCE00000202977|GENE_ENSSSCE00000202977|transcript|transcript:ENSSSCT00000011414|protein_coding|3/17|c.547+67747T>C||||||,G|intron_variant|MODIFIER|ENSSSCE00000305733|GENE_ENSSSCE00000305733|transcript|transcript:ENSSSCT00000053831|protein_coding|3/17|c.592+67747T>C||||||,G|intragenic_variant|MODIFIER|PRKG1|ENSSSCG00000010429|gene_variant|ENSSSCG00000010429|||n.98…
Block4	98259899	0.871795	0	0	0.0454545	0.0106383	0	0	0	0.0208333	0.177778	0.0833333	0	ANN=G|intron_variant|MODIFIER|ENSSSCE00000202977|GENE_ENSSSCE00000202977|transcript|transcript:ENSSSCT00000011414|protein_coding|3/17|c.547+67646A>C||||||,G|intron_variant|MODIFIER|ENSSSCE00000305733|GENE_ENSSSCE00000305733|transcript|transcript:ENSSSCT00000053831|protein_coding|3/17|c.592+67646A>C||||||,G|intragenic_variant|MODIFIER|PRKG1|ENSSSCG00000010429|gene_variant|ENSSSCG00000010429|||n.98…
Block4	98261037	0.891026	0	0	0.0363636	0.0159574	0	0	0	0.0208333	0.177778	0.05	0	ANN=G|intron_variant|MODIFIER|ENSSSCE00000202977|GENE_ENSSSCE00000202977|transcript|transcript:ENSSSCT00000011414|protein_coding|3/17|c.547+66508T>C||||||,G|intron_variant|MODIFIER|ENSSSCE00000305733|GENE_ENSSSCE00000305733|transcript|transcript:ENSSSCT00000053831|protein_coding|3/17|c.592+66508T>C||||||,G|intragenic_variant|MODIFIER|PRKG1|ENSSSCG00000010429|gene_variant|ENSSSCG00000010429|||n.98…
Block4	98261371	0.878205	0	0	0.0363636	0.0106383	0	0	0	0.0208333	0.177778	0.0833333	0	ANN=G|intron_variant|MODIFIER|ENSSSCE00000202977|GENE_ENSSSCE00000202977|transcript|transcript:ENSSSCT00000011414|protein_coding|3/17|c.547+66174G>C||||||,G|intron_variant|MODIFIER|ENSSSCE00000305733|GENE_ENSSSCE00000305733|transcript|transcript:ENSSSCT00000053831|protein_coding|3/17|c.592+66174G>C||||||,G|intragenic_variant|MODIFIER|PRKG1|ENSSSCG00000010429|gene_variant|ENSSSCG00000010429|||n.98…
Block4	98262324	0.878205	0	0	0.0363636	0.0106383	0	0	0	0.0208333	0.177778	0.05	0.0344828	ANN=T|intron_variant|MODIFIER|ENSSSCE00000202977|GENE_ENSSSCE00000202977|transcript|transcript:ENSSSCT00000011414|protein_coding|3/17|c.547+65221G>A||||||,T|intron_variant|MODIFIER|ENSSSCE00000305733|GENE_ENSSSCE00000305733|transcript|transcript:ENSSSCT00000053831|protein_coding|3/17|c.592+65221G>A||||||,T|intragenic_variant|MODIFIER|PRKG1|ENSSSCG00000010429|gene_variant|ENSSSCG00000010429|||n.98…
Block4	98263391	0.876623	0	0	0.0363636	0.0106383	0	0	0	0.0208333	0.177778	0.05	0.0333333	ANN=C|intron_variant|MODIFIER|ENSSSCE00000202977|GENE_ENSSSCE00000202977|transcript|transcript:ENSSSCT00000011414|protein_coding|3/17|c.547+64154A>G||||||,C|intron_variant|MODIFIER|ENSSSCE00000305733|GENE_ENSSSCE00000305733|transcript|transcript:ENSSSCT00000053831|protein_coding|3/17|c.592+64154A>G||||||,C|intragenic_variant|MODIFIER|PRKG1|ENSSSCG00000010429|gene_variant|ENSSSCG00000010429|||n.98…
Block4	98264054	0.878205	0	0	0.0272727	0.0159574	0	0	0.228916	0.5	0.322222	0.716667	0.716667	ANN=A|intron_variant|MODIFIER|ENSSSCE00000202977|GENE_ENSSSCE00000202977|transcript|transcript:ENSSSCT00000011414|protein_coding|3/17|c.547+63491C>T||||||,A|intron_variant|MODIFIER|ENSSSCE00000305733|GENE_ENSSSCE00000305733|transcript|transcript:ENSSSCT00000053831|protein_coding|3/17|c.592+63491C>T||||||,A|intragenic_variant|MODIFIER|PRKG1|ENSSSCG00000010429|gene_variant|ENSSSCG00000010429|||n.98…
Block4	98264702	0.891026	0	0.0357143	0.0272727	0.0106383	0	0.0125	0.130952	0.270833	0.431818	0.5	0.266667	ANN=T|intron_variant|MODIFIER|ENSSSCE00000202977|GENE_ENSSSCE00000202977|transcript|transcript:ENSSSCT00000011414|protein_coding|3/17|c.547+62843G>A||||||,T|intron_variant|MODIFIER|ENSSSCE00000305733|GENE_ENSSSCE00000305733|transcript|transcript:ENSSSCT00000053831|protein_coding|3/17|c.592+62843G>A||||||,T|intragenic_variant|MODIFIER|PRKG1|ENSSSCG00000010429|gene_variant|ENSSSCG00000010429|||n.98…
Block4	98264793	0.884615	0	0	0.0454545	0.0106383	0	0	0.0297619	0.270833	0.22093	0.466667	0.216667	ANN=C|intron_variant|MODIFIER|ENSSSCE00000202977|GENE_ENSSSCE00000202977|transcript|transcript:ENSSSCT00000011414|protein_coding|3/17|c.547+62752A>G||||||,C|intron_variant|MODIFIER|ENSSSCE00000305733|GENE_ENSSSCE00000305733|transcript|transcript:ENSSSCT00000053831|protein_coding|3/17|c.592+62752A>G||||||,C|intragenic_variant|MODIFIER|PRKG1|ENSSSCG00000010429|gene_variant|ENSSSCG00000010429|||n.98…
Block4	98264996	0.878205	0	0.0535714	0.0363636	0.0159574	0	0.0125	0.119048	0.270833	0.433333	0.5	0.258621	ANN=C|intron_variant|MODIFIER|ENSSSCE00000202977|GENE_ENSSSCE00000202977|transcript|transcript:ENSSSCT00000011414|protein_coding|3/17|c.547+62549A>G||||||,C|intron_variant|MODIFIER|ENSSSCE00000305733|GENE_ENSSSCE00000305733|transcript|transcript:ENSSSCT00000053831|protein_coding|3/17|c.592+62549A>G||||||,C|intragenic_variant|MODIFIER|PRKG1|ENSSSCG00000010429|gene_variant|ENSSSCG00000010429|||n.98…
Block4	98265117	0.878205	0	0.0357143	0.0363636	0.037234	0	0.0125	0.119048	0.270833	0.422222	0.516667	0.266667	ANN=T|intron_variant|MODIFIER|ENSSSCE00000202977|GENE_ENSSSCE00000202977|transcript|transcript:ENSSSCT00000011414|protein_coding|3/17|c.547+62428G>A||||||,T|intron_variant|MODIFIER|ENSSSCE00000305733|GENE_ENSSSCE00000305733|transcript|transcript:ENSSSCT00000053831|protein_coding|3/17|c.592+62428G>A||||||,T|intragenic_variant|MODIFIER|PRKG1|ENSSSCG00000010429|gene_variant|ENSSSCG00000010429|||n.98…
Block4	98265771	0.884615	0	0.0535714	0.0363636	0.0107527	0	0.0125	0.119048	0.270833	0.433333	0.5	0.224138	ANN=T|intron_variant|MODIFIER|ENSSSCE00000202977|GENE_ENSSSCE00000202977|transcript|transcript:ENSSSCT00000011414|protein_coding|3/17|c.547+61774G>A||||||,T|intron_variant|MODIFIER|ENSSSCE00000305733|GENE_ENSSSCE00000305733|transcript|transcript:ENSSSCT00000053831|protein_coding|3/17|c.592+61774G>A||||||,T|intragenic_variant|MODIFIER|PRKG1|ENSSSCG00000010429|gene_variant|ENSSSCG00000010429|||n.98…
Block4	98265794	0.878205	0	0.0357143	0.0363636	0.016129	0	0.0125	0.126506	0.270833	0.443182	0.5	0.233333	ANN=C|intron_variant|MODIFIER|ENSSSCE00000202977|GENE_ENSSSCE00000202977|transcript|transcript:ENSSSCT00000011414|protein_coding|3/17|c.547+61751A>G||||||,C|intron_variant|MODIFIER|ENSSSCE00000305733|GENE_ENSSSCE00000305733|transcript|transcript:ENSSSCT00000053831|protein_coding|3/17|c.592+61751A>G||||||,C|intragenic_variant|MODIFIER|PRKG1|ENSSSCG00000010429|gene_variant|ENSSSCG00000010429|||n.98…
Block4	98267229	0.891026	0	0.0357143	0.0454545	0.0106383	0	0.0125	0.553571	0.583333	0.433333	0.5	0.362069	ANN=A|intron_variant|MODIFIER|ENSSSCE00000202977|GENE_ENSSSCE00000202977|transcript|transcript:ENSSSCT00000011414|protein_coding|3/17|c.547+60316C>T||||||,A|intron_variant|MODIFIER|ENSSSCE00000305733|GENE_ENSSSCE00000305733|transcript|transcript:ENSSSCT00000053831|protein_coding|3/17|c.592+60316C>T||||||,A|intragenic_variant|MODIFIER|PRKG1|ENSSSCG00000010429|gene_variant|ENSSSCG00000010429|||n.98…
Block4	98267317	0.878205	0	0.0555556	0.0454545	0.0106383	0	0.0125	0.553571	0.583333	0.433333	0.5	0.366667	ANN=A|intron_variant|MODIFIER|ENSSSCE00000202977|GENE_ENSSSCE00000202977|transcript|transcript:ENSSSCT00000011414|protein_coding|3/17|c.547+60228C>T||||||,A|intron_variant|MODIFIER|ENSSSCE00000305733|GENE_ENSSSCE00000305733|transcript|transcript:ENSSSCT00000053831|protein_coding|3/17|c.592+60228C>T||||||,A|intragenic_variant|MODIFIER|PRKG1|ENSSSCG00000010429|gene_variant|ENSSSCG00000010429|||n.98…
Block4	98267519	0.884615	0	0.0178571	0.0462963	0.0159574	0	0	0.5	0.333333	0.255556	0.0833333	0.133333	ANN=A|intron_variant|MODIFIER|ENSSSCE00000202977|GENE_ENSSSCE00000202977|transcript|transcript:ENSSSCT00000011414|protein_coding|3/17|c.547+60026A>T||||||,A|intron_variant|MODIFIER|ENSSSCE00000305733|GENE_ENSSSCE00000305733|transcript|transcript:ENSSSCT00000053831|protein_coding|3/17|c.592+60026A>T||||||,A|intragenic_variant|MODIFIER|PRKG1|ENSSSCG00000010429|gene_variant|ENSSSCG00000010429|||n.98…
Block4	98267836	0.871795	0	0.0535714	0.0272727	0.0106383	0	0	0.512048	0.333333	0.277778	0.0833333	0.116667	ANN=T|intron_variant|MODIFIER|ENSSSCE00000202977|GENE_ENSSSCE00000202977|transcript|transcript:ENSSSCT00000011414|protein_coding|3/17|c.547+59709T>A||||||,T|intron_variant|MODIFIER|ENSSSCE00000305733|GENE_ENSSSCE00000305733|transcript|transcript:ENSSSCT00000053831|protein_coding|3/17|c.592+59709T>A||||||,T|intragenic_variant|MODIFIER|PRKG1|ENSSSCG00000010429|gene_variant|ENSSSCG00000010429|||n.98…
Block4	98268142	0.893333	0	0.037037	0.0377358	0.0108696	0	0	0.506024	0.354167	0.261364	0.107143	0.0925926	ANN=C|intron_variant|MODIFIER|ENSSSCE00000202977|GENE_ENSSSCE00000202977|transcript|transcript:ENSSSCT00000011414|protein_coding|3/17|c.547+59403A>G||||||,C|intron_variant|MODIFIER|ENSSSCE00000305733|GENE_ENSSSCE00000305733|transcript|transcript:ENSSSCT00000053831|protein_coding|3/17|c.592+59403A>G||||||,C|intragenic_variant|MODIFIER|PRKG1|ENSSSCG00000010429|gene_variant|ENSSSCG00000010429|||n.98…
Block4	98268998	0.878205	0	0	0.0363636	0.0106383	0	0	0	0.0208333	0.177778	0.05	0	ANN=C|intron_variant|MODIFIER|ENSSSCE00000202977|GENE_ENSSSCE00000202977|transcript|transcript:ENSSSCT00000011414|protein_coding|3/17|c.547+58547A>G||||||,C|intron_variant|MODIFIER|ENSSSCE00000305733|GENE_ENSSSCE00000305733|transcript|transcript:ENSSSCT00000053831|protein_coding|3/17|c.592+58547A>G||||||,C|intragenic_variant|MODIFIER|PRKG1|ENSSSCG00000010429|gene_variant|ENSSSCG00000010429|||n.98…
Block4	98269369	0.878205	0	0.0357143	0.0454545	0.0106383	0	0	0.505952	0.333333	0.266667	0.133333	0.116667	ANN=A|intron_variant|MODIFIER|ENSSSCE00000202977|GENE_ENSSSCE00000202977|transcript|transcript:ENSSSCT00000011414|protein_coding|3/17|c.547+58176G>T||||||,A|intron_variant|MODIFIER|ENSSSCE00000305733|GENE_ENSSSCE00000305733|transcript|transcript:ENSSSCT00000053831|protein_coding|3/17|c.592+58176G>T||||||,A|intragenic_variant|MODIFIER|PRKG1|ENSSSCG00000010429|gene_variant|ENSSSCG00000010429|||n.98…
Block4	98269997	0.878205	0	0.0178571	0.0363636	0.0106383	0	0	0.0892857	0.0208333	0.272727	0.116667	0.0344828	ANN=C|intron_variant|MODIFIER|ENSSSCE00000202977|GENE_ENSSSCE00000202977|transcript|transcript:ENSSSCT00000011414|protein_coding|3/17|c.547+57548A>G||||||,C|intron_variant|MODIFIER|ENSSSCE00000305733|GENE_ENSSSCE00000305733|transcript|transcript:ENSSSCT00000053831|protein_coding|3/17|c.592+57548A>G||||||,C|intragenic_variant|MODIFIER|PRKG1|ENSSSCG00000010429|gene_variant|ENSSSCG00000010429|||n.98…
Block4	98270504	0.878205	0	0.0535714	0.0363636	0	0	0.0125	0.529762	0.583333	0.444444	0.483333	0.316667	ANN=T|intron_variant|MODIFIER|ENSSSCE00000202977|GENE_ENSSSCE00000202977|transcript|transcript:ENSSSCT00000011414|protein_coding|3/17|c.547+57041G>A||||||,T|intron_variant|MODIFIER|ENSSSCE00000305733|GENE_ENSSSCE00000305733|transcript|transcript:ENSSSCT00000053831|protein_coding|3/17|c.592+57041G>A||||||,T|intragenic_variant|MODIFIER|PRKG1|ENSSSCG00000010429|gene_variant|ENSSSCG00000010429|||n.98…
Block4	98271339	0.896104	0	0.0535714	0.109091	0.150538	0	0.0125	0.797619	0.5	0.577778	0.616667	0.516667	ANN=T|intron_variant|MODIFIER|ENSSSCE00000202977|GENE_ENSSSCE00000202977|transcript|transcript:ENSSSCT00000011414|protein_coding|3/17|c.547+56206G>A||||||,T|intron_variant|MODIFIER|ENSSSCE00000305733|GENE_ENSSSCE00000305733|transcript|transcript:ENSSSCT00000053831|protein_coding|3/17|c.592+56206G>A||||||,T|intragenic_variant|MODIFIER|PRKG1|ENSSSCG00000010429|gene_variant|ENSSSCG00000010429|||n.98…
Block4	98271350	0.883117	0	0	0.0363636	0.00537634	0	0	0.0297619	0.270833	0.222222	0.45	0.233333	ANN=T|intron_variant|MODIFIER|ENSSSCE00000202977|GENE_ENSSSCE00000202977|transcript|transcript:ENSSSCT00000011414|protein_coding|3/17|c.547+56195C>A||||||,T|intron_variant|MODIFIER|ENSSSCE00000305733|GENE_ENSSSCE00000305733|transcript|transcript:ENSSSCT00000053831|protein_coding|3/17|c.592+56195C>A||||||,T|intragenic_variant|MODIFIER|PRKG1|ENSSSCG00000010429|gene_variant|ENSSSCG00000010429|||n.98…
Block4	98271459	0.884615	0	0	0.0272727	0.0106383	0	0	0	0.0208333	0.177778	0.05	0	ANN=G|intron_variant|MODIFIER|ENSSSCE00000202977|GENE_ENSSSCE00000202977|transcript|transcript:ENSSSCT00000011414|protein_coding|3/17|c.547+56086T>C||||||,G|intron_variant|MODIFIER|ENSSSCE00000305733|GENE_ENSSSCE00000305733|transcript|transcript:ENSSSCT00000053831|protein_coding|3/17|c.592+56086T>C||||||,G|intragenic_variant|MODIFIER|PRKG1|ENSSSCG00000010429|gene_variant|ENSSSCG00000010429|||n.98…
Block4	98271962	0.883117	0	0	0.0363636	0.0106383	0	0.0125	0.404762	0.25	0.3	0.0833333	0.183333	ANN=A|intron_variant|MODIFIER|ENSSSCE00000202977|GENE_ENSSSCE00000202977|transcript|transcript:ENSSSCT00000011414|protein_coding|3/17|c.547+55583C>T||||||,A|intron_variant|MODIFIER|ENSSSCE00000305733|GENE_ENSSSCE00000305733|transcript|transcript:ENSSSCT00000053831|protein_coding|3/17|c.592+55583C>T||||||,A|intragenic_variant|MODIFIER|PRKG1|ENSSSCG00000010429|gene_variant|ENSSSCG00000010429|||n.98…
Block4	98272240	0.878205	0	0	0.0363636	0.0107527	0	0.0125	0.403614	0.25	0.311111	0.0666667	0.2	ANN=T|intron_variant|MODIFIER|ENSSSCE00000202977|GENE_ENSSSCE00000202977|transcript|transcript:ENSSSCT00000011414|protein_coding|3/17|c.547+55305G>A||||||,T|intron_variant|MODIFIER|ENSSSCE00000305733|GENE_ENSSSCE00000305733|transcript|transcript:ENSSSCT00000053831|protein_coding|3/17|c.592+55305G>A||||||,T|intragenic_variant|MODIFIER|PRKG1|ENSSSCG00000010429|gene_variant|ENSSSCG00000010429|||n.98…
Block4	98272640	0.884615	0	0	0.037037	0.0107527	0	0.0125	0.421687	0.25	0.3	0.05	0.183333	ANN=T|intron_variant|MODIFIER|ENSSSCE00000202977|GENE_ENSSSCE00000202977|transcript|transcript:ENSSSCT00000011414|protein_coding|3/17|c.547+54905G>A||||||,T|intron_variant|MODIFIER|ENSSSCE00000305733|GENE_ENSSSCE00000305733|transcript|transcript:ENSSSCT00000053831|protein_coding|3/17|c.592+54905G>A||||||,T|intragenic_variant|MODIFIER|PRKG1|ENSSSCG00000010429|gene_variant|ENSSSCG00000010429|||n.98…
Block4	98273519	0.878205	0	0	0.0363636	0.0106383	0	0.0125	0.410714	0.25	0.333333	0.0833333	0.216667	ANN=A|intron_variant|MODIFIER|ENSSSCE00000202977|GENE_ENSSSCE00000202977|transcript|transcript:ENSSSCT00000011414|protein_coding|3/17|c.547+54026C>T||||||,A|intron_variant|MODIFIER|ENSSSCE00000305733|GENE_ENSSSCE00000305733|transcript|transcript:ENSSSCT00000053831|protein_coding|3/17|c.592+54026C>T||||||,A|intragenic_variant|MODIFIER|PRKG1|ENSSSCG00000010429|gene_variant|ENSSSCG00000010429|||n.98…
Block4	98273533	0.891026	0	0	0.0363636	0.0106383	0	0.0125	0.416667	0.25	0.333333	0.0833333	0.2	ANN=T|intron_variant|MODIFIER|ENSSSCE00000202977|GENE_ENSSSCE00000202977|transcript|transcript:ENSSSCT00000011414|protein_coding|3/17|c.547+54012G>A||||||,T|intron_variant|MODIFIER|ENSSSCE00000305733|GENE_ENSSSCE00000305733|transcript|transcript:ENSSSCT00000053831|protein_coding|3/17|c.592+54012G>A||||||,T|intragenic_variant|MODIFIER|PRKG1|ENSSSCG00000010429|gene_variant|ENSSSCG00000010429|||n.98…
Block4	98273649	0.884615	0	0	0.0363636	0.0106383	0	0.0125	0.416667	0.25	0.322222	0.0666667	0.183333	ANN=T|intron_variant|MODIFIER|ENSSSCE00000202977|GENE_ENSSSCE00000202977|transcript|transcript:ENSSSCT00000011414|protein_coding|3/17|c.547+53896C>A||||||,T|intron_variant|MODIFIER|ENSSSCE00000305733|GENE_ENSSSCE00000305733|transcript|transcript:ENSSSCT00000053831|protein_coding|3/17|c.592+53896C>A||||||,T|intragenic_variant|MODIFIER|PRKG1|ENSSSCG00000010429|gene_variant|ENSSSCG00000010429|||n.98…
Block4	98273659	0.878205	0	0	0.0363636	0.0106383	0	0.0125	0.416667	0.25	0.333333	0.0666667	0.183333	ANN=A|intron_variant|MODIFIER|ENSSSCE00000202977|GENE_ENSSSCE00000202977|transcript|transcript:ENSSSCT00000011414|protein_coding|3/17|c.547+53886C>T||||||,A|intron_variant|MODIFIER|ENSSSCE00000305733|GENE_ENSSSCE00000305733|transcript|transcript:ENSSSCT00000053831|protein_coding|3/17|c.592+53886C>T||||||,A|intragenic_variant|MODIFIER|PRKG1|ENSSSCG00000010429|gene_variant|ENSSSCG00000010429|||n.98…
Block4	98273677	0.878205	0	0	0.0363636	0.0106383	0	0.0125	0.416667	0.25	0.311111	0.0666667	0.183333	ANN=C|intron_variant|MODIFIER|ENSSSCE00000202977|GENE_ENSSSCE00000202977|transcript|transcript:ENSSSCT00000011414|protein_coding|3/17|c.547+53868A>G||||||,C|intron_variant|MODIFIER|ENSSSCE00000305733|GENE_ENSSSCE00000305733|transcript|transcript:ENSSSCT00000053831|protein_coding|3/17|c.592+53868A>G||||||,C|intragenic_variant|MODIFIER|PRKG1|ENSSSCG00000010429|gene_variant|ENSSSCG00000010429|||n.98…
Block4	98273766	0.878205	0	0	0.0363636	0.0106383	0	0.0125	0.403614	0.25	0.311111	0.0666667	0.2	ANN=T|intron_variant|MODIFIER|ENSSSCE00000202977|GENE_ENSSSCE00000202977|transcript|transcript:ENSSSCT00000011414|protein_coding|3/17|c.547+53779G>A||||||,T|intron_variant|MODIFIER|ENSSSCE00000305733|GENE_ENSSSCE00000305733|transcript|transcript:ENSSSCT00000053831|protein_coding|3/17|c.592+53779G>A||||||,T|intragenic_variant|MODIFIER|PRKG1|ENSSSCG00000010429|gene_variant|ENSSSCG00000010429|||n.98…
Block4	98273910	0.871795	0	0	0.0454545	0.0159574	0	0.0125	0.404762	0.25	0.306818	0.0666667	0.2	ANN=A|intron_variant|MODIFIER|ENSSSCE00000202977|GENE_ENSSSCE00000202977|transcript|transcript:ENSSSCT00000011414|protein_coding|3/17|c.547+53635C>T||||||,A|intron_variant|MODIFIER|ENSSSCE00000305733|GENE_ENSSSCE00000305733|transcript|transcript:ENSSSCT00000053831|protein_coding|3/17|c.592+53635C>T||||||,A|intragenic_variant|MODIFIER|PRKG1|ENSSSCG00000010429|gene_variant|ENSSSCG00000010429|||n.98…
Block4	98274680	0.878205	0	0.0357143	0.0363636	0.0159574	0	0	0.517857	0.25	0.388889	0.1	0.3	ANN=A|intron_variant|MODIFIER|ENSSSCE00000202977|GENE_ENSSSCE00000202977|transcript|transcript:ENSSSCT00000011414|protein_coding|3/17|c.547+52865G>T||||||,A|intron_variant|MODIFIER|ENSSSCE00000305733|GENE_ENSSSCE00000305733|transcript|transcript:ENSSSCT00000053831|protein_coding|3/17|c.592+52865G>T||||||,A|intragenic_variant|MODIFIER|PRKG1|ENSSSCG00000010429|gene_variant|ENSSSCG00000010429|||n.98…
Block4	98274780	0.871795	0	0	0.0454545	0.0106383	0	0.0125	0.410714	0.25	0.333333	0.0666667	0.172414	ANN=G|intron_variant|MODIFIER|ENSSSCE00000202977|GENE_ENSSSCE00000202977|transcript|transcript:ENSSSCT00000011414|protein_coding|3/17|c.547+52765T>C||||||,G|intron_variant|MODIFIER|ENSSSCE00000305733|GENE_ENSSSCE00000305733|transcript|transcript:ENSSSCT00000053831|protein_coding|3/17|c.592+52765T>C||||||,G|intragenic_variant|MODIFIER|PRKG1|ENSSSCG00000010429|gene_variant|ENSSSCG00000010429|||n.98…
Block4	98275045	0.871795	0	0	0.0363636	0.0106383	0	0.0125	0.421687	0.25	0.311111	0.0666667	0.183333	ANN=T|intron_variant|MODIFIER|ENSSSCE00000202977|GENE_ENSSSCE00000202977|transcript|transcript:ENSSSCT00000011414|protein_coding|3/17|c.547+52500G>A||||||,T|intron_variant|MODIFIER|ENSSSCE00000305733|GENE_ENSSSCE00000305733|transcript|transcript:ENSSSCT00000053831|protein_coding|3/17|c.592+52500G>A||||||,T|intragenic_variant|MODIFIER|PRKG1|ENSSSCG00000010429|gene_variant|ENSSSCG00000010429|||n.98…
Block4	98275244	0.871795	0	0.0357143	0.0363636	0.0106383	0	0.0125	0.517857	0.25	0.670455	0.116667	0.283333	ANN=C|intron_variant|MODIFIER|ENSSSCE00000202977|GENE_ENSSSCE00000202977|transcript|transcript:ENSSSCT00000011414|protein_coding|3/17|c.547+52301A>G||||||,C|intron_variant|MODIFIER|ENSSSCE00000305733|GENE_ENSSSCE00000305733|transcript|transcript:ENSSSCT00000053831|protein_coding|3/17|c.592+52301A>G||||||,C|intragenic_variant|MODIFIER|PRKG1|ENSSSCG00000010429|gene_variant|ENSSSCG00000010429|||n.98…
Block4	98275384	0.884615	0	0	0.0363636	0.0159574	0	0.0125	0.39881	0.25	0.6	0.1	0.2	ANN=C|intron_variant|MODIFIER|ENSSSCE00000202977|GENE_ENSSSCE00000202977|transcript|transcript:ENSSSCT00000011414|protein_coding|3/17|c.547+52161T>G||||||,C|intron_variant|MODIFIER|ENSSSCE00000305733|GENE_ENSSSCE00000305733|transcript|transcript:ENSSSCT00000053831|protein_coding|3/17|c.592+52161T>G||||||,C|intragenic_variant|MODIFIER|PRKG1|ENSSSCG00000010429|gene_variant|ENSSSCG00000010429|||n.98…
Block4	98275457	0.878205	0.0454545	0.0714286	0.0545455	0.037234	0	0.0125	0.488095	0.25	0.688889	0.133333	0.3	ANN=T|intron_variant|MODIFIER|ENSSSCE00000202977|GENE_ENSSSCE00000202977|transcript|transcript:ENSSSCT00000011414|protein_coding|3/17|c.547+52088G>A||||||,T|intron_variant|MODIFIER|ENSSSCE00000305733|GENE_ENSSSCE00000305733|transcript|transcript:ENSSSCT00000053831|protein_coding|3/17|c.592+52088G>A||||||,T|intragenic_variant|MODIFIER|PRKG1|ENSSSCG00000010429|gene_variant|ENSSSCG00000010429|||n.98…
Block4	98275542	0.871795	0	0	0.0454545	0.0106383	0	0.0125	0.433735	0.25	0.588889	0.0833333	0.166667	ANN=T|intron_variant|MODIFIER|ENSSSCE00000202977|GENE_ENSSSCE00000202977|transcript|transcript:ENSSSCT00000011414|protein_coding|3/17|c.547+52003G>A||||||,T|intron_variant|MODIFIER|ENSSSCE00000305733|GENE_ENSSSCE00000305733|transcript|transcript:ENSSSCT00000053831|protein_coding|3/17|c.592+52003G>A||||||,T|intragenic_variant|MODIFIER|PRKG1|ENSSSCG00000010429|gene_variant|ENSSSCG00000010429|||n.98…
Block4	98275574	0.884615	0	0	0.0363636	0.0106383	0	0.0125	0.416667	0.25	0.622222	0.0666667	0.166667	ANN=C|intron_variant|MODIFIER|ENSSSCE00000202977|GENE_ENSSSCE00000202977|transcript|transcript:ENSSSCT00000011414|protein_coding|3/17|c.547+51971A>G||||||,C|intron_variant|MODIFIER|ENSSSCE00000305733|GENE_ENSSSCE00000305733|transcript|transcript:ENSSSCT00000053831|protein_coding|3/17|c.592+51971A>G||||||,C|intragenic_variant|MODIFIER|PRKG1|ENSSSCG00000010429|gene_variant|ENSSSCG00000010429|||n.98…
Block4	98275657	0.878205	0	0	0.0454545	0.0106383	0	0.0125	0.39881	0.25	0.611111	0.0666667	0.155172	ANN=A|intron_variant|MODIFIER|ENSSSCE00000202977|GENE_ENSSSCE00000202977|transcript|transcript:ENSSSCT00000011414|protein_coding|3/17|c.547+51888A>T||||||,A|intron_variant|MODIFIER|ENSSSCE00000305733|GENE_ENSSSCE00000305733|transcript|transcript:ENSSSCT00000053831|protein_coding|3/17|c.592+51888A>T||||||,A|intragenic_variant|MODIFIER|PRKG1|ENSSSCG00000010429|gene_variant|ENSSSCG00000010429|||n.98…
Block4	98275725	0.884615	0	0	0.0363636	0.0106383	0	0	0.00595238	0.0208333	0.181818	0.05	0	ANN=C|intron_variant|MODIFIER|ENSSSCE00000202977|GENE_ENSSSCE00000202977|transcript|transcript:ENSSSCT00000011414|protein_coding|3/17|c.547+51820A>G||||||,C|intron_variant|MODIFIER|ENSSSCE00000305733|GENE_ENSSSCE00000305733|transcript|transcript:ENSSSCT00000053831|protein_coding|3/17|c.592+51820A>G||||||,C|intragenic_variant|MODIFIER|PRKG1|ENSSSCG00000010429|gene_variant|ENSSSCG00000010429|||n.98…
Block4	98276074	0.884615	0	0.0357143	0.0363636	0.0106383	0	0.0125	0.505952	0.25	0.7	0.1	0.283333	ANN=G|intron_variant|MODIFIER|ENSSSCE00000202977|GENE_ENSSSCE00000202977|transcript|transcript:ENSSSCT00000011414|protein_coding|3/17|c.547+51471G>C||||||,G|intron_variant|MODIFIER|ENSSSCE00000305733|GENE_ENSSSCE00000305733|transcript|transcript:ENSSSCT00000053831|protein_coding|3/17|c.592+51471G>C||||||,G|intragenic_variant|MODIFIER|PRKG1|ENSSSCG00000010429|gene_variant|ENSSSCG00000010429|||n.98…
Block4	98293359	0.897436	0.659091	0.607143	0.463636	0.345745	0	0.0125	0.427711	0.291667	0.488889	0.266667	0.15	ANN=A|intron_variant|MODIFIER|ENSSSCE00000202977|GENE_ENSSSCE00000202977|transcript|transcript:ENSSSCT00000011414|protein_coding|3/17|c.547+34186C>T||||||,A|intron_variant|MODIFIER|ENSSSCE00000305733|GENE_ENSSSCE00000305733|transcript|transcript:ENSSSCT00000053831|protein_coding|3/17|c.592+34186C>T||||||,A|intragenic_variant|MODIFIER|PRKG1|ENSSSCG00000010429|gene_variant|ENSSSCG00000010429|||n.98…
Block4	98295032	0.871795	0	0	0.0363636	0.0106383	0.0384615	0	0	0.0208333	0.170455	0.0833333	0	ANN=C|intron_variant|MODIFIER|ENSSSCE00000202977|GENE_ENSSSCE00000202977|transcript|transcript:ENSSSCT00000011414|protein_coding|3/17|c.547+32513T>G||||||,C|intron_variant|MODIFIER|ENSSSCE00000305733|GENE_ENSSSCE00000305733|transcript|transcript:ENSSSCT00000053831|protein_coding|3/17|c.592+32513T>G||||||,C|intragenic_variant|MODIFIER|PRKG1|ENSSSCG00000010429|gene_variant|ENSSSCG00000010429|||n.98…
Block4	98295306	0.893333	0.636364	0.571429	0.463636	0.329787	0	0.0125	0.392857	0.291667	0.204545	0.275862	0.0862069	ANN=G|intron_variant|MODIFIER|ENSSSCE00000202977|GENE_ENSSSCE00000202977|transcript|transcript:ENSSSCT00000011414|protein_coding|3/17|c.547+32239T>C||||||,G|intron_variant|MODIFIER|ENSSSCE00000305733|GENE_ENSSSCE00000305733|transcript|transcript:ENSSSCT00000053831|protein_coding|3/17|c.592+32239T>C||||||,G|intragenic_variant|MODIFIER|PRKG1|ENSSSCG00000010429|gene_variant|ENSSSCG00000010429|||n.98…
Block4	98296933	0.891026	0.636364	0.625	0.463636	0.361702	0	0.0125	0.415663	0.291667	0.211111	0.25	0.116667	ANN=T|intron_variant|MODIFIER|ENSSSCE00000202977|GENE_ENSSSCE00000202977|transcript|transcript:ENSSSCT00000011414|protein_coding|3/17|c.547+30612G>A||||||,T|intron_variant|MODIFIER|ENSSSCE00000305733|GENE_ENSSSCE00000305733|transcript|transcript:ENSSSCT00000053831|protein_coding|3/17|c.592+30612G>A||||||,T|intragenic_variant|MODIFIER|PRKG1|ENSSSCG00000010429|gene_variant|ENSSSCG00000010429|||n.98…
Block4	98297063	0.878205	0	0	0.0277778	0.0106383	0	0	0.414634	0.270833	0.215909	0.25	0.142857	ANN=C|intron_variant|MODIFIER|ENSSSCE00000202977|GENE_ENSSSCE00000202977|transcript|transcript:ENSSSCT00000011414|protein_coding|3/17|c.547+30482T>G||||||,C|intron_variant|MODIFIER|ENSSSCE00000305733|GENE_ENSSSCE00000305733|transcript|transcript:ENSSSCT00000053831|protein_coding|3/17|c.592+30482T>G||||||,C|intragenic_variant|MODIFIER|PRKG1|ENSSSCG00000010429|gene_variant|ENSSSCG00000010429|||n.98…
Block4	98297068	0.871795	0	0	0.0277778	0.0106383	0	0	0.425926	0.270833	0.215909	0.25	0.142857	ANN=A|intron_variant|MODIFIER|ENSSSCE00000202977|GENE_ENSSSCE00000202977|transcript|transcript:ENSSSCT00000011414|protein_coding|3/17|c.547+30477G>T||||||,A|intron_variant|MODIFIER|ENSSSCE00000305733|GENE_ENSSSCE00000305733|transcript|transcript:ENSSSCT00000053831|protein_coding|3/17|c.592+30477G>T||||||,A|intragenic_variant|MODIFIER|PRKG1|ENSSSCG00000010429|gene_variant|ENSSSCG00000010429|||n.98…
Block4	98297074	0.883117	0	0	0.037037	0.0106383	0	0	0.420732	0.270833	0.215909	0.25	0.12069	ANN=C|intron_variant|MODIFIER|ENSSSCE00000202977|GENE_ENSSSCE00000202977|transcript|transcript:ENSSSCT00000011414|protein_coding|3/17|c.547+30471A>G||||||,C|intron_variant|MODIFIER|ENSSSCE00000305733|GENE_ENSSSCE00000305733|transcript|transcript:ENSSSCT00000053831|protein_coding|3/17|c.592+30471A>G||||||,C|intragenic_variant|MODIFIER|PRKG1|ENSSSCG00000010429|gene_variant|ENSSSCG00000010429|||n.98…
Block4	98297807	0.903846	0.636364	0.607143	0.463636	0.340426	0	0.0125	0.404762	0.291667	0.211111	0.266667	0.133333	ANN=T|intron_variant|MODIFIER|ENSSSCE00000202977|GENE_ENSSSCE00000202977|transcript|transcript:ENSSSCT00000011414|protein_coding|3/17|c.547+29738G>A||||||,T|intron_variant|MODIFIER|ENSSSCE00000305733|GENE_ENSSSCE00000305733|transcript|transcript:ENSSSCT00000053831|protein_coding|3/17|c.592+29738G>A||||||,T|intragenic_variant|MODIFIER|PRKG1|ENSSSCG00000010429|gene_variant|ENSSSCG00000010429|||n.98…
Block4	98298968	0.897436	0.636364	0.571429	0.472222	0.335165	0	0.0125	0.408537	0.291667	0.211111	0.25	0.12069	ANN=T|intron_variant|MODIFIER|ENSSSCE00000202977|GENE_ENSSSCE00000202977|transcript|transcript:ENSSSCT00000011414|protein_coding|3/17|c.547+28577C>A||||||,T|intron_variant|MODIFIER|ENSSSCE00000305733|GENE_ENSSSCE00000305733|transcript|transcript:ENSSSCT00000053831|protein_coding|3/17|c.592+28577C>A||||||,T|intragenic_variant|MODIFIER|PRKG1|ENSSSCG00000010429|gene_variant|ENSSSCG00000010429|||n.98…
Block4	98299698	0.878205	0	0	0.0363636	0.0107527	0	0	0	0.0208333	0.177778	0.05	0	ANN=A|intron_variant|MODIFIER|ENSSSCE00000202977|GENE_ENSSSCE00000202977|transcript|transcript:ENSSSCT00000011414|protein_coding|3/17|c.547+27847G>T||||||,A|intron_variant|MODIFIER|ENSSSCE00000305733|GENE_ENSSSCE00000305733|transcript|transcript:ENSSSCT00000053831|protein_coding|3/17|c.592+27847G>T||||||,A|intragenic_variant|MODIFIER|PRKG1|ENSSSCG00000010429|gene_variant|ENSSSCG00000010429|||n.98…
Block4	98300265	0.865385	0	0	0.0272727	0.00543478	0	0	0	0.0208333	0.177778	0.0833333	0	ANN=C|intron_variant|MODIFIER|ENSSSCE00000202977|GENE_ENSSSCE00000202977|transcript|transcript:ENSSSCT00000011414|protein_coding|3/17|c.547+27280A>G||||||,C|intron_variant|MODIFIER|ENSSSCE00000305733|GENE_ENSSSCE00000305733|transcript|transcript:ENSSSCT00000053831|protein_coding|3/17|c.592+27280A>G||||||,C|intragenic_variant|MODIFIER|PRKG1|ENSSSCG00000010429|gene_variant|ENSSSCG00000010429|||n.98…
Block4	98300839	0.897436	0.636364	0.607143	0.454545	0.370968	0	0.0125	0	0.0416667	0.177778	0.0833333	0	ANN=C|intron_variant|MODIFIER|ENSSSCE00000202977|GENE_ENSSSCE00000202977|transcript|transcript:ENSSSCT00000011414|protein_coding|3/17|c.547+26706T>G||||||,C|intron_variant|MODIFIER|ENSSSCE00000305733|GENE_ENSSSCE00000305733|transcript|transcript:ENSSSCT00000053831|protein_coding|3/17|c.592+26706T>G||||||,C|intragenic_variant|MODIFIER|PRKG1|ENSSSCG00000010429|gene_variant|ENSSSCG00000010429|||n.98…
Block4	98301322	0.903846	0.636364	0.589286	0.463636	0.360215	0	0.0125	0.391566	0.270833	0.522222	0.0833333	0.15	ANN=C|intron_variant|MODIFIER|ENSSSCE00000202977|GENE_ENSSSCE00000202977|transcript|transcript:ENSSSCT00000011414|protein_coding|3/17|c.547+26223A>G||||||,C|intron_variant|MODIFIER|ENSSSCE00000305733|GENE_ENSSSCE00000305733|transcript|transcript:ENSSSCT00000053831|protein_coding|3/17|c.592+26223A>G||||||,C|intragenic_variant|MODIFIER|PRKG1|ENSSSCG00000010429|gene_variant|ENSSSCG00000010429|||n.98…
Block4	98301390	0.916667	0.613636	0.642857	0.463636	0.353261	0	0.0125	0.414634	0.270833	0.522222	0.0666667	0.15	ANN=A|intron_variant|MODIFIER|ENSSSCE00000202977|GENE_ENSSSCE00000202977|transcript|transcript:ENSSSCT00000011414|protein_coding|3/17|c.547+26155C>T||||||,A|intron_variant|MODIFIER|ENSSSCE00000305733|GENE_ENSSSCE00000305733|transcript|transcript:ENSSSCT00000053831|protein_coding|3/17|c.592+26155C>T||||||,A|intragenic_variant|MODIFIER|PRKG1|ENSSSCG00000010429|gene_variant|ENSSSCG00000010429|||n.98…
Block4	98301647	0.901316	0.659091	0.571429	0.454545	0.361702	0	0.0125	0.414634	0.270833	0.533333	0.0666667	0.189655	ANN=G|intron_variant|MODIFIER|ENSSSCE00000202977|GENE_ENSSSCE00000202977|transcript|transcript:ENSSSCT00000011414|protein_coding|3/17|c.547+25898A>C||||||,G|intron_variant|MODIFIER|ENSSSCE00000305733|GENE_ENSSSCE00000305733|transcript|transcript:ENSSSCT00000053831|protein_coding|3/17|c.592+25898A>C||||||,G|intragenic_variant|MODIFIER|PRKG1|ENSSSCG00000010429|gene_variant|ENSSSCG00000010429|||n.98…
[truncated: 35 more rows]

## Sheet: Table S5
Supplementary table S5. Seven canadidate variants and their allele frequencies in different groups.
[truncated: 9 more rows]

[truncated: 2 more sheets: Table S6, Table S7]
